# Supplementary material for: Tumor-derived neomorphic mutations in ASXL1 impairs the BAP1-ASXL1-FOXK1/K2 transcription network
Source: Protein Cell. 2020 Jul 18;12(7):557–77. doi: 10.1007/s13238-020-00754-2 (PMC8225741; doi:10.1007/s13238-020-00754-2)
Supplement: Supplementary file 2 — Supplementary file2 (XLSX 12 kb) [file 13238_2020_754_MOESM2_ESM.xlsx]

## Sheet: Table S1
Table S1. Proteins which lose interaction with ASXL1N646-Flag, as identified by IP-MS
GENE NAME	PSM_Ctrl	PSM_FL	PSM_N646
AAR2	1	6	0
ACLY	0	3	0
AIFM1	0	7	0
ATAD3A	2	11	4
ATP1A1	0	7	0
ATP2A2	0	4	0
BAG2	1	7	0
BRCA2	0	3	0
BZW1	1	3	0
CAD	4	34	5
CAMK2D	0	4	0
CAMK2G	0	3	0
CANX	2	4	0
CCT2	5	10	2
CCT7	0	7	0
CCT8	6	15	1
CSNK2A1	3	6	3
CUL2	1	5	0
DDX20	0	9	0
DNAAF5	0	3	0
DNAJA2	3	11	3
DNAJA3	0	5	2
DNAJB11	1	4	1
DPM1	0	3	0
EFTUD2	4	10	3
EIF1	1	3	0
EMD	1	8	1
ERLIN1	2	6	3
FASTKD5	0	3	0
FLII	1	5	0
FOXK1	1	33	0
FOXK2	0	7	0
GCN1	1	17	0
GEMIN4	0	10	3
GET4	0	3	0
GNB1	1	4	1
HCFC1	0	30	0
HSPB1	5	16	6
HSPD1	8	56	7
IMPDH2	0	6	0
IPO7	3	11	2
IPO9	2	8	1
KIAA1524	0	3	0
LTN1	0	5	0
MAPK6	0	5	0
MCM7	0	4	0
MMS19	0	14	0
NCAPD2	1	3	0
NUP93	1	7	0
P4HB	0	4	0
PHGDH	1	3	0
POLR2B	0	9	1
PRAME	0	4	0
PRKAR1A	1	4	0
PRPF8	5	12	1
PTBP1	0	3	0
RBFOX2	0	3	0
RCN2	2	11	0
RICTOR	0	3	0
RPS17	0	12	1
SEC61A1	1	4	1
SF3A3	0	3	0
SFXN3	0	5	0
SLC16A1	0	4	0
SLC1A5	1	4	0
SLC25A1	1	4	0
SLC25A10	0	8	3
SLC25A12	0	11	0
SLC25A13	2	23	2
SLC25A15	0	3	0
SLC25A3	3	8	1
SLC3A2	5	16	1
SSR4	1	4	0
STOML2	2	6	1
TGM2	1	5	1
TNPO1	1	4	0
TNPO3	0	3	0
TRIP13	2	6	0
TTC27	0	3	0
Uqcrc2	0	4	0
VARS	1	3	0
XPO1	4	12	0
XPO5	0	3	0
XPOT	0	15	0
XRCC6	5	8	3
