# Supplementary material for: Tumor-derived neomorphic mutations in ASXL1 impairs the BAP1-ASXL1-FOXK1/K2 transcription network
Source: Protein Cell. 2020 Jul 18;12(7):557–77. doi: 10.1007/s13238-020-00754-2 (PMC8225741; doi:10.1007/s13238-020-00754-2)
Supplement: Supplementary file 3 — Supplementary file3 (XLSX 16013 kb) [file 13238_2020_754_MOESM3_ESM.xlsx]

## Sheet: Table S2
Table S2. Gene expression in ASXL1+/MUT and ASXL1+/- K562 clones, as determined by RNA-seq
Gene_name	FC (ASXL1+/-/ASXL1+/MUT)	Pvalue	Regulate
MT-ATP8	0.696	3.192e-08	down
HOXB4	2164.77	9.674e-95	up
MT-CO1	0.696	9.66e-16	down
MT-CO3	0.676	2.251e-18	down
MT-ATP6	0.713	3.422e-11	down
MT-ND3	0.674	1.54e-07	down
MT-ND2	0.711	4.125e-06	down
HIST2H2AA3	1897.65	2.235e-67	up
C8orf4	589.358	3.54e-37	up
SLITRK6	417.896	1.594e-27	up
HIST1H2BK	0.682	0.0001214	down
NASP	0.68	5.916e-18	down
ATPIF1	0.672	6.725e-16	down
SLC35F3	365.316	3.944e-24	up
MTATP6P1	0.688	2.867e-09	down
CU639417.1	0.714	6.373e-05	down
H2BFS	0.714	6.374e-05	down
AC110275.1	344.892	1.266e-20	up
RXFP1	242.359	3.831e-19	up
AC084357.3	193.207	1.077e-11	up
STAT4	128.89	5.675e-28	up
TMPRSS15	70.083	7.062e-17	up
COX6C	0.666	3.33e-14	down
PAGE5	68.072	6.049e-136	up
CALCRL	48.503	4.976e-13	up
PREX2	41.528	5.988e-15	up
GANAB	1.482	2.732e-15	up
ABCA8	39.451	1.332e-40	up
ANK3	33.128	1.142e-22	up
HMGB2	0.673	2.528e-17	down
GPR78	32.718	1.609e-17	up
PHF2P2	29.795	4.658e-35	up
CHRFAM7A	29.692	3.551e-13	up
SLFN12L	25.902	2.234e-15	up
CPVL	25.528	1.51e-18	up
PDE4DIP	1.416	5.269e-09	up
BCHE	22.801	8.193e-18	up
PABPC4	0.707	3.237e-13	down
TENM3	22.223	8.346e-46	up
LINC02220	21.601	6.811e-25	up
GSTO1	0.694	9.823e-13	down
ST8SIA4	21.586	2.021e-39	up
AC125611.3	0.708	1.434e-06	down
KLF12	21.2	1.018e-45	up
PCLO	20.749	7.86e-14	up
DCDC1	20.535	3.336e-14	up
ESYT1	1.462	6.765e-10	up
CREG1	1.49	4.482e-15	up
ARHGAP24	20.337	6.845e-18	up
PPIH	0.674	3.502e-14	down
AL121722.1	19.617	4.849e-42	up
HTRA1	18.494	1.219e-12	up
TMEM14B	0.696	1.483e-11	down
INHBA	17.877	2.973e-46	up
CCNL2	0.704	5.046e-14	down
TTLL7	17.424	2.327e-17	up
VHL	1.407	2.79e-10	up
OSBPL10	17.304	3.309e-53	up
AURKAIP1	0.702	3.353e-07	down
CENPIP1	15.053	6.144e-54	up
FAM133A	15.043	3.292e-10	up
KHDRBS1	0.69	4.491e-14	down
PVT1	0.695	6.214e-13	down
TRDN	14.36	8.868e-55	up
MS4A3	1.497	1.905e-06	up
LCP1	1.402	2.338e-11	up
HSFX2	14.123	1.059e-12	up
AC124854.1	14.055	1.34e-22	up
GAS2	13.671	7.306e-12	up
HIST1H2BJ	0.702	0.0004984	down
ENAH	13.297	8.399e-30	up
PBX1	12.764	4.324e-26	up
ST6GAL1	1.483	9.622e-12	up
PI4KAP2	0.71	6.149e-14	down
NDUFA2	0.714	3.311e-08	down
CPZ	12.685	3.067e-94	up
DBI	0.676	2.088e-09	down
CRTAP	1.435	5.591e-11	up
MAGEA9B	12.415	2.667e-51	up
RPL13AP5	0.679	0.04021	down
EGFLAM	12.312	3.892e-55	up
HECW2	12.075	5.584e-183	up
EGFL7	0.675	7.018e-14	down
PBK	1.451	1.954e-05	up
SSX1	11.48	1.313e-13	up
MPC1	0.684	1.456e-12	down
ARL4A	1.466	5.018e-12	up
AL513165.2	11.377	8.177e-09	up
CHRNA7	10.959	1.579e-41	up
FADS1	0.69	3.16e-09	down
SEMA3A	10.906	7.471e-23	up
IGF1	10	4.472e-34	up
MAGEA1	9.959	1.64e-23	up
CD33	1.433	5.312e-11	up
MARCKS	9.801	1.724e-51	up
GRID1	0.667	1.263e-09	down
ANK2	9.145	9.772e-16	up
ATAD3A	0.702	3.851e-10	down
JUP	0.7	1.132e-13	down
RSRP1	0.684	5.249e-15	down
HIST1H2BC	0.697	0.0006094	down
NOMO1	1.443	4.005e-16	up
NOMO2	1.457	3.635e-15	up
IL15	8.84	1.01e-11	up
ABCA7	0.67	2.201e-08	down
AFP	8.515	4.898e-23	up
AKR1C1	0.681	1.049e-11	down
CHTF8	1.486	1.986e-15	up
SLFN13	8.515	4.943e-12	up
AKAP8L	0.666	1.633e-14	down
PCLAF	0.685	2.275e-11	down
PGLYRP4	8.112	1.132e-10	up
AZIN1	1.468	4.623e-15	up
NKTR	0.711	4.429e-14	down
CDK11A	0.69	2.58e-13	down
MRPL47	0.712	1.078e-08	down
AC087525.1	8.056	1.424e-34	up
FOXA2	7.532	1.97e-10	up
SYBU	7.521	8.177e-37	up
KLHDC7B	7.367	1.274e-19	up
AC005538.2	7.362	1.99e-05	up
AC022726.2	7.28	3.673e-68	up
FN1	7.126	3.144e-193	up
CAB39	1.483	1.093e-15	up
LANCL3	7.003	1.977e-28	up
IMPG2	6.907	1.343e-08	up
MRPL49	1.44	2.945e-11	up
IL6	6.878	2.712e-10	up
FP565260.3	6.723	2.208e-09	up
CORO1B	0.7	1.728e-06	down
GOLGA8F	6.621	9.021e-28	up
SNHG17	1.444	1.053e-08	up
MVD	0.713	5.487e-10	down
PROSER2-AS1	1.424	1.007e-14	up
CNOT6LP1	6.347	1.149e-22	up
ZHX1	1.462	3.424e-15	up
MACF1	1.496	2.76e-12	up
GCAT	0.677	6.244e-10	down
AEBP1	6.329	1.647e-18	up
DNAJC12	6.32	2.833e-43	up
AC120057.3	6.316	0.0006093	up
PI4KAP1	0.683	3.527e-14	down
AC087386.2	6.216	1.155e-07	up
C8orf33	1.472	7.141e-13	up
ESR1	6.16	9.017e-27	up
TNPO1	1.456	3.828e-16	up
FGF13	1.483	2.734e-14	up
COL14A1	6.067	1.159e-14	up
BCR	1.48	2.414e-17	up
DACT2	5.82	2.417e-14	up
PRKACB	5.752	2.192e-11	up
TOR1A	1.465	5.609e-08	up
IRS1	5.736	2.484e-25	up
BCL2	5.708	8.931e-50	up
RBM22	1.423	5.171e-10	up
AL606970.1	5.692	5.609e-10	up
GALE	0.705	3.256e-11	down
TCIRG1	0.687	3.795e-14	down
KMT2D	1.412	6.811e-13	up
MDC1	1.495	2.819e-15	up
EHF	5.602	8.126e-08	up
PALLD	5.564	1.326e-13	up
EBAG9	1.492	3.956e-06	up
ANAPC1	1.443	3.329e-16	up
GOLGA8G	5.54	1.841e-21	up
ATP1A2	5.506	7.409e-13	up
TMC8	0.709	3.669e-13	down
CFAP161	0.688	1.721e-11	down
CASC9	5.441	1.64e-08	up
EPHA1-AS1	5.426	6.565e-10	up
AC021188.1	5.304	7.66e-08	up
CPS1	5.26	9.943e-21	up
AFAP1L2	5.26	2.482e-08	up
IGF2R	1.462	2.573e-17	up
OR51B4	1.475	4.811e-10	up
KCTD20	1.444	1.591e-15	up
PCYT2	0.691	7.913e-11	down
CYBB	5.252	2.595e-08	up
TNFRSF10B	1.401	1.565e-09	up
NGRN	1.441	7.026e-11	up
LINC01892	5.245	1.496e-41	up
GREM1	5.223	1.001e-10	up
LINC01088	0.712	1.438e-05	down
HOXB2	1.496	1.372e-07	up
ZNF618	5.152	9.59e-109	up
LRRTM1	5.119	8.568e-32	up
AMHR2	1.403	0.002142	up
THRSP	5.049	1.53e-29	up
AC241952.1	1.49	0.0001697	up
PRR16	4.955	3.021e-10	up
CFLAR	1.5	3.755e-11	up
H19	4.931	2.444e-61	up
SYTL5	4.85	1.34e-14	up
SALRNA3	4.82	8.852e-09	up
LINC02458	4.793	4.024e-08	up
DNAJC10	1.443	4.898e-13	up
GRWD1	1.462	1.339e-09	up
SOSTDC1	4.773	4.736e-14	up
FKBP9P1	4.617	3.535e-13	up
KCNK5	1.453	4.084e-14	up
CCDC102B	4.604	7.702e-06	up
PSRC1	0.71	1.071e-08	down
DR1	1.427	9.761e-13	up
RBX1	0.689	7.527e-08	down
AC138866.1	4.576	1.502e-10	up
SELENBP1	0.687	2.297e-10	down
BAZ2B	4.569	8.662e-25	up
KLHL17	0.704	1.906e-07	down
ATP8B4	4.535	4.907e-12	up
PIEZO2	4.528	3.063e-07	up
SCN9A	4.516	7.515e-72	up
SOX21	4.497	1.031e-07	up
ZAP70	4.302	1.27e-13	up
COL6A3	4.269	4.256e-19	up
GPSM3	1.467	0.01	up
CCDC116	1.423	1.219e-05	up
MEX3C	1.464	1.54e-09	up
ADGRA2	4.222	2.267e-13	up
FERMT2	4.213	4.384e-24	up
PET100	0.667	0.0001175	down
TCN1	4.184	1.622e-10	up
AL513314.2	0.671	1.616e-06	down
INHBE	4.115	5.444e-55	up
MKNK1	0.695	6.19e-10	down
ZNF558	1.471	3.238e-10	up
ALDH1L1	4.107	8.555e-22	up
ACSS2	0.683	3.294e-12	down
AC011498.1	0.705	3.521e-10	down
CEACAM1	4.087	1.01e-05	up
MYLIP	0.71	2.354e-10	down
MAML3	4.07	1.226e-24	up
IGFBP5	4.061	5.984e-06	up
PGAP1	4.056	1.509e-23	up
HBB	4.039	9.913e-10	up
AL590666.2	1.451	0.001108	up
AL445437.1	4.031	1.726e-27	up
LINC01132	3.986	3.66e-09	up
MIGA2	0.683	6.143e-14	down
GMPR	0.683	7.094e-09	down
COX6A1P2	3.964	9.342e-06	up
CT45A10	0.678	9.205e-08	down
MRPL41	0.676	0.001653	down
ADGRG3	3.904	2.832e-06	up
ZNF516	3.899	4.775e-17	up
TNFSF10	3.864	7.802e-08	up
FOXP4-AS1	1.481	0.04906	up
UNKL	0.707	7.112e-11	down
KCNH5	3.848	2.502e-05	up
STON1	3.742	9.775e-12	up
CLCA1	3.719	5.09e-06	up
TWNK	1.416	1.772e-10	up
DHRS3	0.68	7.645e-06	down
ICOSLG	3.709	1.36e-23	up
KLHL3	3.653	3.593e-08	up
HEY2	3.633	4.65e-08	up
BMX	3.61	3.126e-11	up
PDK3	3.563	4.462e-10	up
C1orf159	0.711	1.253e-08	down
MAPK3	0.678	2.164e-09	down
CALB1	3.514	1.939e-12	up
PEX14	0.679	9.573e-11	down
RELB	3.489	1.927e-06	up
GPR161	3.473	4.281e-05	up
FHAD1	3.47	6.352e-23	up
PTN	1.477	0.0401	up
ENTHD1	3.461	5.26e-05	up
MSANTD4	1.414	1.74e-07	up
STK32C	0.692	2.745e-07	down
SMG1	1.445	9.567e-16	up
KCNT2	3.461	4.484e-07	up
SOX6	3.453	2.301e-27	up
PCED1B-AS1	3.449	3.574e-14	up
ATF6	1.413	2.143e-13	up
CFH	3.406	2.494e-70	up
COBLL1	3.399	3.635e-05	up
EFNB2	3.394	9.371e-10	up
AC108868.2	3.387	5.756e-05	up
HIST2H2BE	0.673	0.0001649	down
SPC24	0.669	2.217e-09	down
RBM11	3.364	0.0002984	up
C1orf52	1.419	3.916e-05	up
PRRT2	3.35	2.856e-09	up
IL1R1	3.338	9.504e-09	up
XK	3.322	3.517e-56	up
DDX60L	3.315	1.807e-05	up
MAGOHB	0.714	6.904e-07	down
AC067852.2	1.441	8.805e-05	up
HINT2	0.707	0.0005386	down
SMIM3	3.308	9.902e-15	up
GLIS3	3.299	1.138e-21	up
CA12	3.297	6.256e-25	up
APOL6	3.297	7.44e-14	up
ITGAE	1.426	0.005389	up
PMAIP1	1.484	5.13e-05	up
ADGRB3	3.265	1.141e-09	up
BIRC6	1.428	1.992e-13	up
ETS1	1.439	0.006506	up
TRAPPC5	0.674	0.0004034	down
RTKN2	3.229	1.531e-06	up
PTK7	3.227	1.701e-20	up
AMIGO2	3.207	4.281e-51	up
MAP1B	1.431	4.714e-10	up
UNC5B	3.191	8.017e-15	up
P4HA1	1.463	1.438e-08	up
STK39	3.178	4.027e-07	up
PIGK	1.469	1.01e-09	up
AL606970.3	3.162	3.661e-05	up
EPHX2	0.677	2.477e-09	down
LINC02370	3.158	0.001672	up
CLSTN1	1.408	3.325e-11	up
AGA	1.446	0.0001074	up
RPARP-AS1	0.693	3.38e-07	down
TGIF2	3.154	3.1e-06	up
BIRC3	3.149	0.001808	up
C15orf39	1.45	8.75e-09	up
CAMKV	3.145	1.772e-13	up
PIK3R2	3.121	6.614e-05	up
SOCS1	3.095	1.678e-14	up
NOTCH2	3.095	6.367e-13	up
CARD9	0.712	2.981e-07	down
FRMD3	3.08	2.426e-07	up
LRIG1	3.063	7.076e-05	up
AL365259.1	1.463	0.02945	up
LRBA	1.444	1.436e-13	up
VAV1	0.679	1.351e-05	down
AC016757.1	1.425	0.0006686	up
TYW3	1.428	1.166e-09	up
TMEM87A	1.489	8.847e-09	up
ATPAF2	0.702	1.346e-05	down
CCDC152	3.061	4.876e-05	up
TLE2	3.048	9.299e-28	up
HIVEP2	3.019	2.082e-09	up
TRMT61B	1.457	3.196e-07	up
AC079598.2	3	0.0001123	up
AC004656.1	2.979	0.0001051	up
AC078845.1	2.969	3.396e-14	up
TCAF2	2.967	2.351e-20	up
TDRG1	2.967	2.782e-05	up
ZNF106	1.406	3.514e-10	up
TBC1D16	2.961	2.305e-14	up
FAM19A2	2.924	1.628e-60	up
AC091959.3	2.924	2.251e-05	up
ANKRD20A17P	1.446	0.000222	up
MYO1H	2.92	2.857e-18	up
LRRC6P1	2.912	5.407e-05	up
BSCL2	0.713	6.153e-06	down
HS3ST3A1	1.468	1.984e-07	up
TCAF2P1	2.88	6.375e-08	up
SLX1B	0.714	3.889e-05	down
PPFIBP2	2.88	6.619e-07	up
GRIK5	2.874	2.084e-05	up
MRAS	2.86	1.218e-13	up
AC131392.1	2.846	3.346e-05	up
AP001057.1	2.84	2.549e-06	up
CLU	2.828	1.537e-09	up
AL691447.2	2.815	5.664e-12	up
EAF1	1.41	5.198e-09	up
ACE	2.813	4.073e-11	up
KIF21A	1.443	6.978e-12	up
AC096754.1	2.807	1.467e-08	up
FEM1B	1.409	2.761e-10	up
RUNX2	2.803	0.0001048	up
CU633967.1	2.793	7.154e-07	up
TLN2	2.778	0.002855	up
AC104662.2	2.753	0.03421	up
PLEKHH2	2.751	3.968e-28	up
EFHD1	2.734	2.014e-18	up
ZFP36L1	0.699	3.466e-08	down
PNPLA1	2.711	6.757e-08	up
BCL3	2.708	2.023e-09	up
PRELID3A	1.407	0.0009984	up
SIRT1	1.434	9.215e-09	up
GNAO1	2.706	7.387e-19	up
AL365181.2	0.714	9.552e-10	down
CAPN12	0.68	0.0001052	down
SNX19	1.421	4.191e-10	up
ZZZ3	0.704	6.917e-07	down
KCNJ8	2.704	9.517e-24	up
TUBA1A	1.417	1.184e-05	up
LINC01979	2.7	0.001084	up
RNF139-AS1	0.689	2.174e-06	down
RSC1A1	2.68	0.0008274	up
GNS	1.475	3.673e-13	up
RPS6KA1	0.697	6.425e-11	down
SLC16A9	2.667	7.843e-08	up
JADE2	1.407	0.001047	up
KMT2C	1.413	4.492e-12	up
SCUBE1	2.663	9.991e-06	up
LINC01237	0.711	0.002903	down
AL359873.1	0.691	1.969e-10	down
AC087289.3	0.681	2.307e-05	down
TP53I11	2.652	2.067e-15	up
SATB1	2.635	0.0001186	up
ZNF395	2.628	3.042e-06	up
ZNF623	1.455	2.271e-08	up
BCL6	1.404	5.866e-07	up
RECK	2.624	5.941e-07	up
NUS1P2	2.623	0.00192	up
FOXD2-AS1	0.701	1.532e-08	down
NEK9	1.416	1.174e-07	up
DMWD	1.467	6.251e-05	up
PAXIP1-AS1	0.712	2.22e-07	down
AC243312.1	2.619	0.0004966	up
RPS2P52	2.615	1.277e-05	up
AC018638.5	0.676	0.001734	down
RASL10B	2.612	0.001911	up
BTN2A1	1.489	9.32e-09	up
AL353593.2	2.612	0.0009678	up
FAM69A	2.608	1.234e-07	up
RNU7-120P	2.606	0.001768	up
TEX19	2.606	9.344e-16	up
NSD1	1.429	1.867e-09	up
ABAT	2.597	0.002292	up
ACTL9	2.597	0.02107	up
PRSS16	1.445	0.001688	up
IGDCC4	2.59	1.446e-08	up
HCN3	0.7	3.791e-11	down
EDARADD	1.458	0.0004683	up
PCGF3	0.701	3.968e-11	down
MEF2B	2.588	5.482e-06	up
SPNS3	2.581	0.001067	up
DDAH2	0.666	1.432e-07	down
SMIM29	0.677	1.843e-05	down
ESPN	0.669	0.0008044	down
STBD1	2.581	0.002042	up
ZFX	1.404	3.613e-05	up
BLOC1S3	1.472	2.721e-08	up
LRRC45	0.7	1.163e-07	down
AC244452.4	0.707	0.000905	down
UBTD2	2.579	1.252e-05	up
IL20RB	2.578	6.709e-09	up
TM9SF1	1.491	3.225e-06	up
LRRC8D	1.49	7.732e-07	up
FAM47E	2.576	2.438e-11	up
PLCB2	1.431	0.01138	up
CRIM1	2.574	4.102e-13	up
C21orf58	0.694	3.21e-08	down
AL592287.1	2.56	1.658e-05	up
AC093297.2	1.48	6.917e-05	up
SLC2A12	2.554	2.808e-07	up
SETD7	2.553	5.209e-22	up
AKNA	2.551	5.988e-24	up
BATF3	2.537	0.0001568	up
CPNE5	2.537	0.00315	up
MRPL1	0.699	2.178e-05	down
IGLL1	2.533	0.0001591	up
U2AF1L4	0.695	0.0001822	down
UBXN11	0.713	8.114e-07	down
INO80	1.406	1.119e-08	up
PCED1B	2.532	4.272e-26	up
APLNR	2.53	1.1e-15	up
AC068672.2	2.526	1.033e-07	up
NNMT	2.518	2.983e-05	up
FARS2	0.697	1.112e-05	down
AC002480.2	2.516	5.68e-15	up
ABCB6	0.706	0.002838	down
CSRNP1	1.41	7.516e-07	up
AC011632.1	2.498	0.002138	up
GDPD1	0.7	3.791e-05	down
IL18	2.491	3.192e-06	up
ARHGEF6	2.49	1.123e-07	up
SEC31B	2.467	1.049e-31	up
AC244197.3	2.466	2.755e-05	up
PRR36	2.464	0.001433	up
OSTF1	0.68	0.0008296	down
FAM213B	0.668	6.036e-08	down
MRC2	1.449	7.428e-09	up
CC2D2A	2.461	4.352e-10	up
PHLDB1	0.689	1.616e-08	down
DOCK4	2.461	1.48e-18	up
PREX1	2.447	4.035e-07	up
SOX21-AS1	2.444	0.002436	up
AC004893.2	2.439	0.002778	up
PRSS57	2.435	0.0001	up
IDS	2.423	7.366e-36	up
APBB2	2.422	0.0009863	up
AC138035.3	2.418	0.0005544	up
AL354740.1	0.669	1.051e-10	down
TXNIP	2.403	1.451e-51	up
PRSS2	2.393	4.347e-07	up
SDC3	1.456	1.06e-05	up
C15orf65	2.388	0.001972	up
MAGEC1	2.382	1.157e-39	up
AC097634.1	2.375	9.115e-05	up
IRF1	1.438	4.828e-05	up
BLOC1S5-TXNDC5	2.373	0.001828	up
CYP26B1	2.369	6.403e-06	up
SERHL2	0.678	2.8e-06	down
FAM24B	1.463	0.01376	up
AC069499.1	2.364	0.00299	up
AL645608.1	2.362	6.462e-06	up
CD80	2.357	3.617e-12	up
TNFRSF8	2.346	2.983e-21	up
LINC01694	1.47	1.614e-12	up
SPRY4	1.497	4.709e-09	up
EPB41L3	2.342	5.107e-51	up
CCDC26	2.342	2.032e-37	up
HMGN1P16	2.336	0.0008709	up
EML6	2.321	0.008169	up
TM7SF2	0.708	6.956e-05	down
NBDY	1.404	0.01142	up
BCL11A	2.315	4.591e-09	up
SLC30A4	2.31	3.588e-05	up
TRPV6	2.309	5.261e-07	up
UBASH3B	2.296	2.153e-05	up
NCR3	2.289	0.003481	up
SH3BP2	0.688	4.704e-08	down
L3MBTL1	0.698	0.00069	down
SPATA31C2	2.289	0.0007879	up
N6AMT1	1.456	6.976e-06	up
AL133351.4	2.288	2.646e-08	up
NCOA3	1.472	2.904e-10	up
CTAGE5	1.41	1.769e-06	up
MUC4	2.286	3.207e-10	up
RAB11FIP3	1.403	3.681e-06	up
PLPPR2	0.706	0.0002996	down
AC239868.4	0.701	2.993e-05	down
GSTZ1	0.709	0.003493	down
SGPL1	1.487	1.342e-09	up
MANSC1	1.423	6.163e-05	up
SOCS3	1.486	8.093e-08	up
ADGRD1	0.714	2.382e-08	down
NFIB	2.285	5.715e-07	up
GLIS2	2.285	1.288e-17	up
AC099548.2	2.283	2.143e-10	up
DIEXF	1.486	8.088e-12	up
IL10RA	2.269	6.149e-10	up
SAMD11	2.269	0.001684	up
SRC	0.707	1.054e-06	down
SLC7A8	0.706	0.03649	down
KIAA1549	2.267	8.165e-05	up
TAPBP	1.497	3.3e-05	up
FAM30A	2.261	0.02212	up
TNRC6C-AS1	1.446	0.001313	up
PPIC	1.443	0.002192	up
MHENCR	0.697	0.007178	down
PYURF	1.474	0.02059	up
LIFR	2.259	5.651e-23	up
AC024560.3	1.467	5.28e-05	up
WHRN	0.679	3.02e-10	down
PLTP	0.67	6.047e-07	down
AC090502.1	0.708	0.00396	down
AC069544.2	1.471	4.112e-06	up
AC093673.1	2.245	0.002983	up
APH1B	1.418	6.495e-05	up
FUK	0.667	3.308e-11	down
AL157392.3	0.713	0.001342	down
ATP1A3	2.23	1.134e-11	up
GABRA3	2.23	6.809e-12	up
RAB43	2.227	5.833e-09	up
PIR	2.222	2.04e-15	up
ZNF641	1.422	2.809e-05	up
CDC42BPB	0.708	3.729e-10	down
SPARC	2.218	4.248e-21	up
MVK	0.678	2.056e-06	down
PMS2	1.425	2.498e-05	up
AP001171.1	2.21	0.002104	up
AC092718.3	2.208	3.989e-06	up
MMD	1.409	0.0001562	up
GLB1L2	2.207	1.406e-18	up
PLCB1	2.205	0.0004576	up
ALDH4A1	0.679	3.809e-07	down
CCDC8	1.409	5.352e-06	up
B3GNTL1	0.71	0.001196	down
ADAMTS10	2.202	2.127e-05	up
C10orf128	2.192	2.8e-40	up
LINC00977	2.19	9.542e-05	up
CNN1	0.688	8.56e-06	down
VANGL2	2.186	1.262e-08	up
FGFR1	2.172	0.001539	up
POLN	2.169	0.003349	up
AC009086.2	2.169	0.001138	up
ULBP2	2.167	2.765e-07	up
AC004908.2	0.668	0.01581	down
AC009506.1	2.167	0.005056	up
FAM13B	1.45	5.909e-05	up
ISX	2.164	0.001264	up
CERS4	2.163	1.932e-08	up
EFEMP1	2.163	0.001158	up
TRDC	2.161	0.001561	up
TCEAL4	0.676	0.000894	down
LRP6	1.459	5.931e-11	up
A4GALT	2.158	0.007925	up
APOBEC3G	0.674	5.409e-06	down
SEL1L	2.157	2.057e-26	up
RABL3	1.481	7.684e-05	up
AL136370.1	0.679	0.02	down
LAMC1	2.155	0.0008708	up
RPS6KL1	0.694	2.45e-07	down
ALPK1	2.152	0.01546	up
CDNF	0.71	0.002981	down
ELFN1-AS1	0.676	0.01325	down
AL445665.1	2.151	0.001961	up
CERS1	2.148	1.449e-06	up
SCIN	2.145	9.838e-10	up
STC2	2.142	3.455e-28	up
ZFP92	2.133	1.572e-17	up
Z95115.1	1.415	0.001055	up
WDCP	1.466	2.618e-07	up
PLEKHM1P1	0.707	2.472e-08	down
EPSTI1	2.13	9.232e-07	up
KCNS3	2.129	1.065e-11	up
POC1B-AS1	2.12	9.717e-07	up
KCNE3	1.472	0.002757	up
SKIL	2.117	7.063e-31	up
GTF3C4	1.417	1.209e-11	up
AC245140.2	0.677	9.646e-05	down
MEGF6	2.113	0.01025	up
SLC18A2	2.11	0.004882	up
AC011247.1	2.099	0.009721	up
STARD4-AS1	2.098	0.001526	up
AC020892.1	2.095	0.006195	up
HACE1	1.5	1.277e-07	up
ZNF420	1.42	8.061e-05	up
LCAT	0.714	0.005549	down
LUCAT1	2.091	0.008389	up
NPR2	1.45	4.508e-06	up
AL139099.2	2.091	0.0277	up
SACS	1.409	4.734e-09	up
TEAD1	2.086	2.491e-29	up
TMEM17	2.085	0.0189	up
ARRDC4	2.079	1.773e-18	up
ERCC6	1.488	5.377e-09	up
SPTAN1	2.078	1.669e-30	up
FBN1	2.078	0.008199	up
SSH1	2.075	9.352e-15	up
CLEC11A	0.676	0.006822	down
ZNF77	1.496	6.795e-05	up
IL13RA1	2.073	2.893e-15	up
APOL1	2.068	1.172e-23	up
SH3BGRL2	1.41	0.000791	up
PKP2	1.456	4.88e-08	up
SRRM3	2.063	0.01909	up
NT5M	0.705	0.002425	down
KIF7	2.062	1.408e-07	up
NPL	0.682	5.508e-05	down
NUTM2D	1.451	0.0007845	up
FOXA1	2.058	0.001922	up
PLCH1	2.052	8.359e-08	up
AC020916.1	0.704	0.0001304	down
PTPDC1	1.499	3.984e-07	up
AC087741.1	2.051	0.0005009	up
AC002116.2	0.693	0.001801	down
AC243562.3	2.041	0.00326	up
C10orf107	2.027	3.262e-27	up
THRB	2.024	4.247e-17	up
DOCK8	1.464	0.00887	up
SMCR8	1.422	4.758e-10	up
BCKDHB	0.668	1.219e-06	down
QRICH2	2.021	0.0004559	up
RASIP1	0.696	3.812e-06	down
ZNF227	2.02	1.45e-05	up
ZBTB1	1.478	4.535e-05	up
LINC00648	2.017	1.703e-05	up
MAGI1	2.015	5.478e-21	up
BHMG1	2.015	0.00116	up
ERVH48-1	2.015	0.00231	up
HDGFL1	2.014	0.01234	up
AIF1L	2.013	5.648e-07	up
SPACA6	0.699	0.003156	down
ZFP91-CNTF	1.457	0.02011	up
ATP6V0E2-AS1	2.013	0.002359	up
KLF10	2.01	6.446e-30	up
UTP20	1.473	2.857e-09	up
AL034397.2	2.008	2.342e-17	up
VSTM4	2.008	8.587e-08	up
CYP4F29P	2.007	3.822e-15	up
EML5	2.007	3.575e-08	up
TRIB3	1.998	5.422e-36	up
ADAM19	1.998	8.077e-09	up
GLUD2	1.997	0.000141	up
NBPF15	1.495	4.215e-06	up
AC109830.1	1.457	0.04494	up
GJC1	1.992	0.03103	up
RGS16	1.983	0.0002009	up
DFFB	0.692	2.788e-06	down
AC010327.4	1.982	0.008731	up
RPL17-C18orf32	1.977	0.01412	up
AC112178.1	0.685	0.01296	down
TTC25	1.977	1.021e-05	up
SESTD1	1.977	0.0002495	up
ZNF254	0.698	4.546e-07	down
NRIP1	1.431	1.263e-08	up
CRYBG1	1.975	0.006595	up
TCF7	1.401	0.0003744	up
NXN	1.973	5.13e-06	up
MKLN1-AS	1.462	0.01294	up
AL732372.4	1.973	0.04383	up
AC092683.1	1.973	0.001085	up
AC005329.1	1.97	6.569e-06	up
KIAA0895	1.963	0.006509	up
LINC00887	1.96	0.01104	up
IL6R	1.957	0.0009731	up
SMIM14	1.953	0.02977	up
ZNF275	1.951	4.48e-28	up
MANEA	1.411	1.565e-05	up
ZNF41	1.414	3.113e-06	up
RGS3	1.947	3.18e-05	up
PTPRR	1.445	0.01326	up
ASS1	1.944	2.697e-08	up
PAPPA	1.943	0.00401	up
BEND7	1.941	9.908e-08	up
GPR63	1.487	1.109e-06	up
ZGLP1	1.94	0.001474	up
PFKFB2	0.673	1.135e-08	down
CSPG4P5	1.939	0.01532	up
PDXDC2P-NPIPB14P	0.693	3.633e-07	down
ARC	1.938	0.01563	up
RYR2	1.935	3.406e-10	up
APOL4	1.934	1.885e-27	up
COL4A5	1.928	7.727e-06	up
AC027097.2	1.922	0.01293	up
FP565171.1	1.92	0.02085	up
CDS1	1.92	0.001136	up
SLC9A3	1.917	0.0001338	up
TNFSF9	0.707	0.00184	down
PLAU	1.914	3.827e-08	up
ARHGAP25	0.708	0.02713	down
TOB2P1	1.913	0.004079	up
NKD2	1.913	0.006308	up
ERAP2	1.911	0.01529	up
CEACAM19	1.911	0.004668	up
AC123767.1	1.911	0.01812	up
KCNJ16	1.91	0.00153	up
SPECC1L	1.91	6.958e-11	up
TAS2R4	1.909	0.001259	up
TATDN2P2	1.416	0.0007623	up
CICP6	1.909	0.01528	up
FLRT1	1.909	0.01085	up
THPO	1.907	0.007196	up
TMEM110	1.456	2.555e-05	up
LINC00638	1.907	0.01506	up
ULBP1	1.905	1.412e-18	up
ZNF608	1.905	6.945e-11	up
CICP27	1.901	0.003793	up
HCG27	0.674	0.006175	down
APLF	1.899	0.004504	up
AC096642.1	1.897	0.002624	up
COL6A2	1.895	0.005596	up
SAMSN1	1.893	3.086e-15	up
ZBTB24	1.424	2.255e-07	up
RAET1K	1.893	0.0002687	up
AC010186.3	1.891	0.008032	up
CISH	1.884	7.402e-17	up
NEK1	1.41	1.206e-05	up
WDR31	1.878	1.481e-05	up
SOCS2	1.874	3.437e-34	up
KCNJ15	1.873	0.0002822	up
DYNLT3	1.466	0.000791	up
NR2F1	1.869	3.205e-06	up
TSPAN18	1.865	0.0003946	up
FP236241.1	1.863	0.0163	up
HOXA3	1.86	0.0004001	up
AVEN	1.86	0.0001918	up
CACNA1H	1.857	0.003758	up
AC244669.2	1.855	3.224e-13	up
IL12RB2	1.854	0.007643	up
AC015849.5	1.851	0.003881	up
MS4A2	1.85	0.002826	up
POU3F2	1.847	6.81e-05	up
TBXA2R	1.844	6.202e-13	up
RBP5	0.687	0.00325	down
CHMP4C	1.843	2.014e-09	up
PNMA6A	1.839	1.097e-06	up
AC091304.2	1.447	6.667e-05	up
KLRG1	1.838	0.0207	up
ZBTB9	1.445	0.0006539	up
GPR183	1.837	0.04728	up
POC1B-GALNT4	1.836	4.045e-06	up
ZFAND2A	1.835	7.259e-06	up
AC002480.1	1.835	1.382e-07	up
LINC01300	1.834	5.241e-06	up
LIFR-AS1	1.833	0.01983	up
CMAHP	1.832	0.01264	up
MPZL3	1.83	0.0001405	up
AL031733.2	1.829	0.0003904	up
AC012676.1	1.828	3.865e-06	up
PALD1	1.828	0.02261	up
GNAL	1.826	2.262e-05	up
MDK	1.824	2.243e-05	up
SMAD1	1.823	2.185e-05	up
C3orf18	1.822	8.148e-06	up
ITPRIPL2	1.822	1.929e-08	up
ZNF268	1.431	0.004931	up
HMCN1	1.821	0.0001244	up
MTCL1	0.703	0.0001109	down
C12orf57	1.82	8.781e-14	up
CAMK2N1	1.818	0.002435	up
AC022384.1	1.437	0.003253	up
AP003392.4	1.432	0.03998	up
CREBL2	1.411	0.001063	up
CSGALNACT2	1.45	2.993e-05	up
FBXL16	0.69	0.0003162	down
ARHGAP8	1.813	0.000434	up
SMAD7	1.811	2.408e-09	up
ATP7A	1.429	3.382e-09	up
SERPINH1	1.808	7.048e-23	up
CSRNP2	1.461	6.193e-06	up
ORAI2	1.471	8.894e-05	up
TRIB1	0.689	4.412e-05	down
AC078778.1	0.705	9.635e-05	down
HS3ST3B1	1.808	1.87e-10	up
PCNX1	1.808	8.393e-07	up
AC006254.1	1.808	0.02975	up
TAX1BP3	0.675	0.0009414	down
DNAJB2	1.806	3.689e-05	up
FRK	1.806	0.01063	up
DUSP5	1.804	6.782e-06	up
FBXL20	0.666	6.029e-10	down
FSTL4	1.802	0.03571	up
AC011043.1	0.711	0.01101	down
ZNF391	1.472	6.476e-05	up
BST2	1.8	6.618e-23	up
GXYLT1	1.422	3.229e-07	up
ZNF561-AS1	1.797	0.01118	up
PHC1P1	1.795	8e-05	up
FNBP1P1	1.792	0.007602	up
AC093716.1	1.791	0.0178	up
AL135999.1	1.791	0.04757	up
MEF2C-AS1	0.695	0.005349	down
OSBPL11	1.411	8.321e-05	up
ZBED5-AS1	0.696	0.01249	down
RAPGEF2	1.79	6.696e-16	up
TLR8-AS1	1.79	0.002794	up
TBX1	1.789	1.158e-09	up
USH1G	1.788	0.001496	up
AC099568.2	0.695	0.04309	down
GAD1	0.712	0.008582	down
HBD	1.787	0.002289	up
COL6A4P2	1.786	0.004245	up
DNM1P51	1.785	1.095e-05	up
ASB9	1.784	9.423e-05	up
C17orf51	1.493	1.766e-06	up
TRIQK	1.403	0.01897	up
AC007923.1	1.782	0.03012	up
AC073349.2	1.782	0.0009914	up
SGPP1	1.414	0.0002701	up
GFPT1	1.781	7.697e-26	up
DMC1	0.699	0.04474	down
AC007569.1	1.78	0.001973	up
AC007383.2	0.666	0.02796	down
LINC00491	1.78	0.01194	up
LEF1	1.772	1.138e-17	up
DOC2GP	0.691	0.003093	down
IL4R	1.772	1.207e-09	up
AC016397.2	1.77	0.03561	up
WNT10B	1.411	0.01532	up
AC009779.2	1.768	0.001298	up
SDAD1P1	1.768	0.001836	up
LINC01238	0.699	0.03318	down
SESN2	1.767	4.304e-15	up
ZCCHC2	1.417	0.002263	up
TMEM140	1.767	1.009e-14	up
MAGEC2	1.764	2.917e-14	up
ZNF674	1.429	0.008454	up
AC044860.1	1.762	4.262e-12	up
PDE11A	1.761	1.319e-06	up
PLEKHA2	1.758	1.228e-05	up
LINC01572	0.685	0.001004	down
ZNF81	1.449	2.096e-05	up
SERPINF1	1.757	2.408e-22	up
IMPA2	1.756	3.877e-09	up
AL359504.2	1.756	0.0008935	up
AC007191.1	1.754	1.972e-05	up
CARMIL2	1.753	3.757e-06	up
HNRNPCP4	1.749	5.937e-09	up
SH3TC1	1.747	0.03285	up
FAM86JP	1.744	0.00638	up
AC118282.3	1.46	0.0005232	up
AC141586.1	1.463	0.0003377	up
RBM47	1.415	0.0003665	up
TGFBR2	1.743	0.001506	up
GCC1	1.742	1.483e-17	up
TMEM9B-AS1	1.74	2.989e-08	up
SMOX	1.739	3.17e-06	up
PLEKHA8P1	1.736	6.736e-06	up
HSPA1A	1.735	4.548e-23	up
AF127936.2	1.735	7.237e-08	up
TMPRSS13	1.735	0.008564	up
C5AR1	1.735	0.01825	up
NFE2L1	1.734	2.022e-29	up
SOCS2-AS1	1.734	7.887e-07	up
HSPA6	1.732	1.313e-06	up
MATN1-AS1	0.698	0.0006508	down
CDKN2D	1.661	0.008339	up
FAM174A	1.732	0.01115	up
PTPN14	1.732	0.002072	up
AL162377.1	1.73	0.04634	up
LINC01630	1.73	0.0231	up
AC020915.2	1.727	0.001921	up
PROB1	1.724	0.0001955	up
ANKRD20A21P	1.723	0.0001595	up
ARNTL2	1.72	4.028e-11	up
CDH18	1.72	0.001224	up
METAP1D	1.72	3.2e-11	up
PITPNC1	1.719	0.002314	up
ARID5B	1.719	0.0001147	up
CHRNA10	1.718	0.03473	up
TMEM79	1.716	2.767e-09	up
AC068896.1	1.449	0.006709	up
AC100803.3	1.716	0.001918	up
AC055811.2	0.681	0.01789	down
RNF157	1.713	6.565e-19	up
AC145124.1	1.462	0.007097	up
MBTPS2	1.712	1.382e-13	up
C3	1.71	1.48e-07	up
TIRAP	1.708	9.207e-05	up
AC002310.6	1.708	0.001525	up
EDEM1	1.707	3.354e-20	up
AL591379.1	1.707	0.0394	up
CACNB3	1.467	0.003335	up
ABI2	1.706	6.596e-17	up
GNGT1	1.706	5.069e-09	up
GIPC3	1.706	2.562e-05	up
AC000068.1	1.706	0.005949	up
TMEM144	1.419	0.003502	up
LINC00467	0.709	0.0006075	down
ZDHHC23	1.705	8.099e-07	up
HSPH1	1.704	2.088e-25	up
ZFHX2-AS1	1.401	0.001967	up
ZNF79	1.499	0.001422	up
SLC7A5P2	1.704	0.04586	up
LINC01012	1.704	6.659e-05	up
TTPAL	1.426	0.000341	up
CDK6	1.703	2.188e-27	up
ERAP1	1.702	3.016e-08	up
E2F5	1.702	1.147e-06	up
SPAG6	1.701	0.001902	up
ZKSCAN2	1.416	8.521e-06	up
PVR	1.7	2.34e-13	up
MACC1	1.7	0.001436	up
C19orf71	1.698	0.000126	up
PDPK2P	1.496	0.0004027	up
ANKRD20A8P	1.698	0.003154	up
CTSC	1.697	8.888e-27	up
HEMK1	1.697	1.558e-17	up
SLC25A21-AS1	1.696	0.002642	up
AL109811.3	0.698	0.04231	down
SLC30A6	1.695	2.524e-17	up
KCND1	1.692	1.984e-06	up
CFAP70	1.69	0.0002046	up
EPB41L2	1.687	1.381e-24	up
OSR2	0.666	0.005252	down
CAB39L	1.685	7.266e-05	up
RPP25	1.684	0.00166	up
CHM	1.424	0.0006703	up
GXYLT2	1.684	0.01495	up
AKAP11	1.683	2.305e-16	up
KDM4D	1.682	0.02312	up
PFN1P2	1.461	0.01464	up
LMTK3	0.701	0.0003281	down
AC006538.1	1.486	0.01114	up
ITPR1	1.677	2.965e-20	up
AC073264.4	1.676	0.04034	up
PTGDR2	1.675	5.844e-08	up
CHDH	1.674	0.005298	up
FAM92A	0.706	0.0002669	down
C6orf48	1.673	7.228e-25	up
AC138969.4	1.673	0.04251	up
FGF2	1.673	3.655e-16	up
AL161669.3	0.69	0.0296	down
AC092119.2	0.713	0.04688	down
SSC5D	1.671	0.04963	up
AL627230.4	1.67	0.01453	up
NMUR1	1.67	0.02333	up
RHOH	1.669	7.258e-08	up
ZNF543	1.667	0.002966	up
ZNF564	1.471	0.002079	up
TPM4	1.666	4.393e-26	up
CELSR1	1.665	0.04737	up
AL691432.2	0.695	0.003145	down
TMED7-TICAM2	1.665	0.01417	up
HARBI1	1.661	5.794e-05	up
C2orf42	0.71	0.01032	down
GALNT4	1.66	5.053e-11	up
DST	1.66	4.267e-07	up
SLC2A14	1.659	1.497e-06	up
EIF5	1.657	4.97e-30	up
ERN1	1.657	4.816e-15	up
ZNF585A	0.679	0.005999	down
AL117329.1	1.657	0.01182	up
CBX7	0.671	0.0001941	down
ANPEP	0.699	0.01106	down
STAP2	1.656	0.03242	up
AL662844.4	0.669	0.0009223	down
MOB3C	1.426	0.003266	up
FMNL2	1.654	4.848e-10	up
AC159540.2	1.654	0.02907	up
U52111.1	0.711	0.03855	down
GRID1-AS1	1.653	0.006116	up
MAP1A	1.652	3.422e-17	up
PRKXP1	1.652	0.02763	up
AL356019.2	1.651	0.01539	up
CARD11	1.649	1.88e-11	up
DDIT3	1.647	1.692e-12	up
SLC35D1	1.647	2.946e-10	up
GOLGA8CP	1.647	0.0003785	up
AL365400.1	1.479	0.01845	up
IKZF4	1.645	3.694e-09	up
GPR180	1.645	7.22e-06	up
AC010522.1	1.644	0.005164	up
PCCA	1.644	3.436e-06	up
TMED5	1.643	4.079e-22	up
ATP1B1	1.643	0.009122	up
PLEKHM3	1.641	8.937e-05	up
POC1B	1.639	8.631e-12	up
IGF1R	0.688	6.953e-08	down
PROCR	1.638	9.763e-06	up
TIPARP	1.636	5.038e-14	up
BTN3A1	1.402	0.006383	up
FANCF	1.635	1.064e-08	up
ACSL6	0.668	0.00136	down
FAM126A	1.634	1.246e-13	up
DSC2	1.411	0.0007232	up
AC007325.4	0.7	0.04096	down
GNB5	1.634	0.008781	up
AC002480.4	1.634	0.001035	up
AL121694.1	1.633	8.588e-05	up
NBPF3	1.48	0.01321	up
RASAL2	1.633	0.01142	up
EFNA1	1.632	0.001291	up
DLK2	1.63	0.0498	up
NCOA7	1.629	3.734e-11	up
LINC01138	1.629	0.01877	up
ZP3	1.628	0.000382	up
CMPK2	1.627	0.001132	up
ZNF771	0.679	1.096e-05	down
AL353072.1	1.499	0.005434	up
GAL3ST4	1.627	0.01997	up
XPOTP1	1.627	0.04494	up
FKBP7	1.623	5.618e-05	up
DNM1P47	1.623	0.00281	up
FOXA3	0.683	0.003411	down
FGGY	1.621	0.0145	up
EMX1	1.463	0.04614	up
GSDMB	1.618	5.92e-13	up
MCFD2	1.617	1.277e-24	up
JHDM1D-AS1	0.701	0.00579	down
AC233280.1	0.704	0.04113	down
TRIM69	1.617	0.0007643	up
RNF39	1.616	0.02242	up
PCTP	1.615	7.15e-17	up
NTRK1	1.615	0.001499	up
PELI3	1.436	0.009768	up
SLC25A24P1	1.42	0.04006	up
URB2	1.615	1.424e-18	up
AC068756.1	0.676	0.04135	down
FNDC3B	1.614	7.307e-14	up
B3GALT1	1.421	0.001086	up
ITPR2	1.451	3.546e-06	up
UTP14C	1.612	3.485e-11	up
ZFAS1	1.611	1.4e-17	up
EPAS1	1.611	3.428e-09	up
F8	1.61	0.0006518	up
MAST4	1.609	1.95e-09	up
PLD6	1.609	2.346e-06	up
DGCR11	1.458	0.01306	up
AC116366.3	0.693	0.001635	down
AC007541.1	0.693	0.01691	down
CFAP44	1.417	0.003425	up
AC240274.1	1.606	1.081e-06	up
DENND5B	1.606	4.019e-07	up
CYP2E1	0.705	0.03941	down
NR1D2	1.606	6.671e-05	up
ZNF252P-AS1	1.604	4.902e-05	up
CMTM7	1.602	6.633e-05	up
ENO2	1.602	8.414e-08	up
TRMT61A	1.602	2.074e-12	up
PLEKHF1	1.602	2.204e-07	up
ARHGEF40	1.602	3.865e-05	up
KDM6B	1.601	1.27e-12	up
CDHR2	1.6	0.03303	up
ALKBH8	1.597	7.025e-12	up
TRPC1	1.461	0.01387	up
TMEM184C	1.597	2.876e-11	up
AC131206.1	1.597	0.001333	up
NXPH4	1.597	0.0001705	up
CAND2	0.703	0.0008295	down
FIRRE	1.596	0.0004732	up
IRS2	1.596	0.0003579	up
UBA6-AS1	1.593	1.228e-08	up
ATG16L2	1.593	0.01012	up
LONRF2	1.592	1.616e-16	up
AC016876.2	0.692	0.002735	down
TYSND1	1.59	0.01502	up
ACSBG1	1.589	0.04174	up
PLXNA1	1.588	1.384e-15	up
NEFH	1.587	1.202e-09	up
CASKIN1	1.432	0.002311	up
RAB11B-AS1	1.584	0.0004903	up
GABPB1-AS1	1.583	1.915e-18	up
VWA7	1.451	0.03818	up
SP4	1.471	0.000118	up
STX1B	0.686	0.001713	down
AC135048.4	0.669	0.0001608	down
TGFBR3	1.583	0.0002873	up
SMYD3	1.582	2.225e-17	up
PLEKHO1	1.582	0.04145	up
C20orf203	0.686	0.001998	down
EXOC3-AS1	0.695	0.01952	down
AC011445.1	1.581	0.04806	up
GIN1	1.581	0.0003503	up
PHOSPHO2	1.579	0.0001523	up
FNDC10	0.675	0.004081	down
FOXO1	1.579	0.008186	up
CARF	1.484	0.003537	up
AL138900.3	1.577	3.653e-08	up
COL7A1	1.441	0.003371	up
RAB6B	1.576	4.194e-08	up
SMPD5	1.576	6.512e-09	up
AC022167.2	1.575	0.01053	up
KLHL11	1.575	0.002362	up
LINC00240	0.695	0.006004	down
AC107027.3	1.573	0.03836	up
Metazoa_SRP	1.572	1.418e-05	up
BAIAP3	1.571	0.0003913	up
IL17RB	1.57	0.03122	up
TSNAX-DISC1	1.569	0.01546	up
AC008764.6	0.704	0.01591	down
NEK7	1.567	7.462e-10	up
LINC01772	1.567	0.04553	up
OR51B2	1.566	0.0007606	up
UBAP1L	1.566	0.007612	up
AP002884.3	1.464	0.04864	up
IER3	1.565	1.643e-06	up
TMEM53	0.677	0.04264	down
BMS1P2	1.564	0.0475	up
LINC01446	1.467	0.01164	up
ACTR3C	1.563	1.509e-05	up
BEND3P1	1.563	2.736e-08	up
UNC119B	1.561	4.405e-15	up
PTPRC	1.559	4.072e-05	up
TAB2	1.559	2.951e-16	up
NOC2LP1	1.559	0.002344	up
LIX1-AS1	1.457	0.03102	up
PRMT6	1.558	1.996e-13	up
CACFD1	1.557	0.01343	up
TRAK2	1.556	1.448e-07	up
C21orf91	1.556	1.446e-05	up
AC007842.1	1.556	0.03777	up
HECTD2	0.71	0.003751	down
PHC1	1.555	5.861e-08	up
PPP1R3B	1.555	1.369e-05	up
CAVIN4	1.555	0.03113	up
IL2RG	1.554	7.805e-12	up
ZC3H12C	1.436	0.006423	up
GABARAPL1	1.553	7.584e-05	up
LIMD2	1.552	0.001529	up
TTC28	1.551	1.307e-06	up
PPID	1.55	2.231e-12	up
ACKR1	0.679	0.03597	down
UBE2L6	1.549	0.002916	up
ZNF460	1.464	0.0177	up
FOXP1	1.547	6.608e-08	up
PEA15	1.545	1.165e-15	up
RAB11FIP1	1.545	6.877e-11	up
AC104447.1	1.484	0.02856	up
TM7SF3	1.545	3.685e-11	up
ASTN1	0.694	0.01614	down
TCAF1P1	1.544	1.12e-09	up
DENND1C	1.544	0.005514	up
MAML2	1.543	1.594e-09	up
AC119751.4	1.543	2.682e-08	up
ABCB10P4	1.542	6.244e-09	up
SPATC1	1.541	5.581e-05	up
ADCY6	1.413	0.0126	up
SIX4	1.541	0.0009496	up
AC010487.3	1.541	0.02505	up
AC246817.2	1.54	1.374e-07	up
NOMO3	1.539	5.843e-07	up
ABCB10P3	1.538	4.319e-07	up
AC010680.2	0.683	0.007867	down
LAPTM4B	1.537	2.277e-16	up
ZNF484	1.47	0.006187	up
ETFDH	1.537	1.834e-08	up
PRF1	1.536	9.397e-14	up
LRRC61	1.535	2.179e-19	up
FAM168B	1.535	2.646e-18	up
HOXC8	1.535	0.01935	up
NFATC3	1.534	4.651e-10	up
BCL2L11	1.534	3.626e-10	up
AC002467.1	1.534	0.01212	up
CENPBD1	1.532	6.038e-10	up
TGOLN2	1.531	2.222e-15	up
GCNA	1.475	0.04516	up
CELSR3	0.691	0.0007279	down
DEGS2	1.467	0.02641	up
CTNNB1	1.53	4.383e-21	up
ZBTB6	1.53	9.626e-06	up
PPM1E	1.53	0.0001157	up
MVP	1.53	0.0007546	up
AKAP12	1.529	4.477e-07	up
MAGEA8	1.529	0.00229	up
ADGRG1	1.529	0.04159	up
AC010186.2	1.528	3.742e-05	up
GNPNAT1	1.527	1.338e-13	up
ZNF774	0.688	0.006502	down
SLC9A2	0.674	0.0007496	down
SYDE2	1.425	0.02593	up
AC005208.1	1.525	0.01081	up
LINC00173	1.525	0.0006238	up
RASA4	1.525	0.003734	up
AL359644.1	1.524	1.621e-05	up
PARP11	0.696	0.013	down
DCUN1D3	1.523	7.94e-05	up
RHOBTB2	0.675	0.001882	down
TIAM2	1.521	1.515e-05	up
PSKH1	1.521	2.13e-11	up
PLCG2	0.668	0.002107	down
VMAC	1.52	0.04939	up
CCDC71L	1.518	1.604e-09	up
PRSS30P	0.685	0.02795	down
MYCBP2	1.518	2.18e-14	up
SVIP	1.518	1.556e-08	up
ESRRB	1.518	0.0003445	up
CLK1	1.517	7.549e-07	up
FNIP2	1.517	1.648e-07	up
ARL6	1.517	0.04221	up
TNFAIP3	1.516	5.76e-07	up
RPL22L1	1.514	1.313e-12	up
KIAA1324L	1.514	6.822e-08	up
RNFT1	1.514	4.111e-05	up
LMO7	1.513	0.008612	up
DRAM1	0.669	0.004058	down
HIPK2	1.513	2.509e-07	up
LYRM1	1.512	1.262e-09	up
CPEB4	1.512	1.917e-05	up
AC019069.1	1.512	0.01619	up
ERFE	1.511	0.0001788	up
ZBTB11-AS1	1.498	0.02583	up
CPD	1.51	3.955e-12	up
NRSN2-AS1	1.51	0.0216	up
EXOC6B	1.51	0.003098	up
REEP2	1.51	0.03554	up
GDF15	1.508	2.706e-05	up
FBXL4	1.508	2.56e-08	up
TSTD2	1.507	2.731e-09	up
RNU6-918P	1.458	0.0433	up
MLLT11	1.507	1.884e-07	up
MAP7	1.507	4.331e-07	up
AC003102.1	0.683	0.04147	down
BEGAIN	1.506	0.006986	up
SORT1	1.505	2.793e-18	up
FAM3C2	1.505	0.007598	up
TMEM5	1.505	6.401e-06	up
C12orf66	1.505	0.0005112	up
MOSPD1	1.504	0.01221	up
SESN3	1.504	0.03806	up
FAM102A	1.503	1.275e-08	up
POU2F2	1.416	0.04776	up
AL161911.1	1.503	0.001358	up
PBX3	1.503	0.01136	up
ARHGEF3	1.502	0.0008892	up
AC005229.4	0.691	0.03195	down
N4BP2	1.502	9.259e-05	up
ANKRD34A	1.502	0.04279	up
PSAP	1.501	2.598e-16	up
STMN1	0.665	9.563e-17	down
TMOD1	0.665	1.471e-10	down
LCP2	0.665	0.01541	down
EPOR	0.665	3.452e-06	down
SCNN1D	0.671	0.02242	down
HMBS	0.664	6.642e-12	down
SH3BGRL3	0.664	1.145e-05	down
AP000356.3	0.664	0.002761	down
AC136619.1	0.664	0.02535	down
SLC2A4	0.664	0.003308	down
MGAT3	0.663	4.043e-11	down
AC008555.8	0.687	0.04414	down
CCDC88B	0.663	0.001553	down
AL121658.1	0.662	0.006734	down
MEX3B	0.662	6.711e-07	down
C9orf72	0.662	7.92e-07	down
CLTCL1	0.662	4.755e-07	down
OAF	0.662	3.613e-05	down
TUBB1	0.662	0.0004324	down
C2orf48	0.662	0.001256	down
MXD3	0.661	5.738e-11	down
DOK3	0.661	8.318e-07	down
AC242376.2	0.661	2.835e-08	down
PRICKLE1	1.401	0.03832	up
VAMP1	0.661	4.272e-06	down
HDAC11	0.661	0.00183	down
MISP3	0.661	0.01262	down
AL021877.2	0.683	0.009088	down
KREMEN1	0.66	6.01e-07	down
MYL9	0.66	0.009605	down
SLC16A13	0.66	0.02596	down
AC011815.1	1.452	0.03002	up
BTN3A3	0.659	0.02728	down
ADGRV1	0.658	1.306e-11	down
AL355987.4	0.668	0.01052	down
KDM4A-AS1	0.658	0.04782	down
DGKH	1.423	0.0006199	up
YPEL2	0.658	4.348e-05	down
ZNF710-AS1	0.658	0.03215	down
PKLR	0.657	2.151e-13	down
B3GLCT	0.671	0.002337	down
HBQ1	0.657	0.0004173	down
L3MBTL3	0.657	1.575e-09	down
NDUFS5	0.656	1.829e-10	down
TBC1D7	0.656	3.691e-10	down
FAM95B1	0.656	0.001266	down
CASZ1	0.688	0.03472	down
AC116050.1	0.656	0.03384	down
PDLIM4	0.655	2.287e-05	down
CRAT	0.655	2.113e-10	down
STAC3	0.655	0.001893	down
NRGN	0.654	0.01808	down
DGAT2	0.654	0.02718	down
LATS2	0.654	0.01131	down
AC107068.1	0.654	0.03225	down
MT-CO2	0.653	4.016e-15	down
OR51K1P	0.653	0.001944	down
SLC2A13	0.653	5.933e-06	down
ADAM11	1.467	0.04046	up
PACSIN1	0.653	0.003704	down
ACPP	0.653	0.008015	down
CLDN6	0.653	0.03384	down
ARL17B	0.652	0.004416	down
AP003352.1	0.652	0.001957	down
PHF11	0.652	0.03624	down
ITGB7	0.652	0.02298	down
CNIH3	0.652	0.03526	down
ACADS	0.651	4.233e-06	down
ETFBKMT	0.701	0.02878	down
AL138916.1	0.651	0.003956	down
RFX3-AS1	0.651	6.77e-14	down
FOXD2	0.651	1.623e-07	down
AC137767.1	0.651	0.01759	down
PSMG4	0.65	1.184e-15	down
AP000350.6	0.666	0.003827	down
ARHGAP27P1-BPTFP1-KPNA2P3	0.65	0.006979	down
MSX1	0.65	0.006147	down
AL669942.1	0.65	0.002414	down
FBXO6	0.649	2.207e-06	down
CFD	0.648	0.003368	down
CACNB2	0.648	0.02518	down
AC012615.1	0.647	2.159e-07	down
TMC7	0.701	0.02068	down
CEP131	0.647	1.443e-10	down
FZD4	0.647	1.903e-15	down
AL353622.1	0.647	0.0001499	down
GSN	0.647	0.002284	down
AL035071.1	0.675	0.0383	down
HIST3H2A	0.646	3.229e-08	down
SLC25A23	0.646	1.56e-20	down
AC018638.1	0.646	2.278e-05	down
AACSP1	0.646	3.919e-07	down
ABHD8	0.646	0.004256	down
VWCE	0.646	0.01815	down
PAXIP1-AS2	0.646	0.03419	down
SEPT5	0.645	4.492e-12	down
MTCO1P12	0.645	2.557e-09	down
PRDX1	0.644	2.621e-11	down
AL157935.2	0.644	6.296e-06	down
AL513478.2	0.644	0.0001152	down
CASK	0.644	0.0001894	down
LINC00294	0.644	0.0009543	down
TLCD2	1.429	0.01661	up
RILP	0.643	2.207e-06	down
SPA17	0.643	0.0006211	down
ZNF529-AS1	0.643	0.017	down
RAB3IL1	0.642	3.644e-11	down
LINC01033	0.642	3.969e-13	down
SOX4	1.449	0.01028	up
OTX2-AS1	0.642	0.02484	down
ESRG	0.642	0.005033	down
ATP5G1	0.641	2.969e-11	down
ACBD7	0.641	1.955e-05	down
PIF1	0.64	1.157e-12	down
AC004771.3	0.64	0.008368	down
AL031282.1	0.64	1.666e-05	down
SEMA6A	0.64	0.02506	down
ZNF385A	0.639	1.57e-12	down
TMEM52	0.639	0.0006328	down
SPDYC	0.639	0.004674	down
DUSP8	0.683	0.04346	down
AL928654.5	0.696	0.0397	down
AC024075.3	0.639	0.0007625	down
ANKEF1	1.438	0.03317	up
MLLT3	0.638	2.416e-11	down
SMCO4	0.638	0.01184	down
GARNL3	0.638	0.002228	down
SFXN3	0.638	0.001882	down
AC022400.8	0.638	0.00947	down
TMSB10	0.637	9.35e-23	down
CRB2	0.677	0.01482	down
AC008770.1	0.637	0.0009923	down
PI4K2B	0.637	3.209e-07	down
TSPAN9	0.637	0.02346	down
ASAP3	0.636	2.912e-05	down
SYNJ2BP-COX16	0.636	0.01189	down
ST8SIA1	0.635	0.007231	down
MCOLN1	0.635	1.97e-06	down
LRRC24	0.635	0.03133	down
BCAS1	0.635	0.0205	down
ZNF665	0.634	0.04398	down
AL138720.1	0.633	4.365e-09	down
WASIR1	0.633	0.04149	down
SULT1A4	0.632	7.644e-08	down
LTBP1	0.632	2.609e-07	down
TSSK3	0.632	3.602e-05	down
INPP5D	0.632	0.002962	down
RFX3	0.632	1.281e-05	down
AL390719.1	0.632	0.003845	down
KCNMB4	0.672	0.01366	down
KCNH4	1.455	0.04531	up
EBLN2	0.632	0.0255	down
SYT15	0.632	0.006666	down
GFI1B	0.631	4.061e-10	down
COTL1	0.631	8.639e-22	down
CITED2	0.631	4.603e-14	down
CKMT1B	0.631	0.0002738	down
BTBD9	0.631	3.935e-06	down
MINOS1	0.63	3.813e-11	down
CENPW	0.63	6.368e-10	down
PPOX	0.63	2.92e-09	down
ABCC9	1.463	0.02427	up
SLFN14	0.63	0.0001307	down
ALDOC	0.629	1.032e-06	down
AL136964.1	0.629	0.02277	down
LGR6	0.681	0.03024	down
AC132872.4	0.68	0.0443	down
AFAP1-AS1	0.629	2.779e-10	down
PLCD1	0.628	6.563e-19	down
NUDT7	0.628	0.0008393	down
ACSL1	0.628	2.013e-10	down
ZFP90	0.683	0.04054	down
FAM110A	0.628	3.509e-05	down
AC239809.3	1.495	0.0307	up
AL591845.1	0.628	0.003521	down
DDX58	0.628	0.01033	down
AKR1C2	0.627	9.277e-18	down
SAPCD1	0.627	1.962e-06	down
PAXBP1-AS1	0.711	0.04646	down
LINC01125	0.627	0.0178	down
MTSS1	0.627	0.001304	down
BX664727.3	0.626	0.0001696	down
AC129492.3	0.626	0.04634	down
CNBD2	0.626	0.02389	down
SNAI1	0.626	8.06e-07	down
KMT2E-AS1	0.626	0.0009511	down
LINC01355	0.625	3.423e-14	down
AL133338.1	0.625	0.001886	down
RGPD1	0.625	2.24e-05	down
HABP4	0.625	0.011	down
CRYBG3	1.423	0.02284	up
CCR7	0.625	0.01053	down
PIK3AP1	0.625	0.003308	down
CFAP58	0.625	0.0369	down
AKR1E2	0.624	5.024e-13	down
AC016773.1	0.624	0.0008122	down
AC245060.6	0.624	1.414e-11	down
DHRS11	0.623	1.026e-13	down
INSIG1	0.623	6.698e-11	down
FNBP1L	0.623	0.0002056	down
DISP2	0.623	0.001712	down
SLC22A18	0.622	0.0004246	down
NPTN-IT1	0.622	0.009926	down
TP53INP1	0.622	0.01018	down
AKR1C3	0.621	9.908e-17	down
PLXNB3	0.621	0.005376	down
LYRM9	0.621	0.008131	down
IL17RE	0.621	0.0301	down
SPTA1	0.62	3.874e-16	down
RRAS	0.62	0.002863	down
PAM	0.62	0.0001442	down
ZFPM1	0.62	4.271e-06	down
ZNF512	0.619	8.369e-16	down
HIST1H3H	0.619	2.655e-05	down
AC098484.3	0.619	0.01265	down
LINGO1	0.619	0.003992	down
AC007405.1	0.619	0.045	down
AC024075.1	0.619	0.03998	down
ARHGAP33	0.618	4.224e-11	down
ZNF385D-AS1	0.618	0.003305	down
UAP1L1	0.618	1.051e-08	down
CNTF	0.618	0.006792	down
N4BP2L2-IT2	0.618	0.001381	down
PTCH2	0.705	0.04973	down
GPR55	0.618	0.03174	down
SLC22A4	0.617	8.396e-21	down
HNRNPA1L2	0.675	0.04169	down
PAQR6	0.617	0.01872	down
AL080276.2	0.617	0.0111	down
AC055713.1	0.706	0.01142	down
AL645728.1	0.617	0.04999	down
CREB3L1	0.617	0.04031	down
CNRIP1	0.616	6.928e-05	down
HYAL1	0.616	0.0003749	down
AL137802.2	0.616	0.008968	down
SNX22	0.616	0.001445	down
AC068587.6	0.615	2.834e-15	down
NTAN1	0.615	1.332e-08	down
XKR8	0.615	0.0002081	down
HES2	0.615	0.01616	down
ANKRD34C	0.615	0.04749	down
ZNF521	0.615	0.0007172	down
DUSP21	0.614	0.02527	down
AC010329.1	0.614	0.0006291	down
MYL5	0.613	0.002445	down
AC132812.1	0.613	0.02226	down
CENPU	0.612	1.013e-14	down
ACSL4	0.612	1.15e-16	down
HIST1H2BL	0.612	0.03899	down
DERL3	0.612	0.0002397	down
AC231657.2	0.611	0.0004281	down
DRP2	0.611	0.01693	down
ENDOG	0.61	1.308e-07	down
AP000845.1	0.61	0.009107	down
CKMT1A	0.608	2.132e-08	down
LIN7B	0.608	0.0003373	down
PDE6D	0.607	1.471e-05	down
AC069281.2	0.607	6.229e-13	down
C1QTNF12	0.606	0.008641	down
LINC01366	0.606	0.0124	down
TJP3	0.606	0.008091	down
AC106038.1	0.606	0.0004607	down
RAPH1	0.672	0.0269	down
SBF2-AS1	0.606	0.01251	down
ATP5I	0.605	7.897e-11	down
CCDC189	0.605	0.0003917	down
ANKRD20A2	0.605	0.002157	down
ELOVL7	0.605	0.0002291	down
HNRNPA1P12	0.605	0.03772	down
ECM1	0.604	1.444e-07	down
PIMREG	0.604	4.561e-05	down
AC007216.4	0.604	0.0002395	down
CDKN1C	0.604	0.00397	down
AC138907.9	0.604	0.04287	down
SPAG5-AS1	0.604	0.02783	down
DANCR	0.603	5.606e-20	down
ID1	0.603	8.703e-07	down
AGTPBP1	0.603	6.422e-10	down
TEX9	0.603	0.01551	down
LINC01291	0.603	0.01159	down
AL162426.1	0.602	0.03084	down
PRR7	0.602	0.02484	down
HOXC13	0.602	0.002325	down
USP3-AS1	0.602	0.04105	down
RPH3AL	0.602	0.002318	down
AC017083.2	0.601	0.005523	down
RPSAP58	0.601	0.002757	down
ZNF883	0.601	0.004823	down
BBOF1	0.601	0.02631	down
FAM83D	0.6	2.226e-18	down
SGK1	0.6	0.0001026	down
ISPD-AS1	0.599	2.178e-12	down
CYB5A	0.598	6.805e-05	down
GLI4	0.598	0.000336	down
GP6	0.598	0.008569	down
PLAT	0.598	0.008114	down
TAC3	0.597	0.002393	down
SAGE4P	0.597	0.004892	down
CYR61	0.597	0.002256	down
FLYWCH2	0.596	1.67e-08	down
PNPLA7	0.596	0.0007754	down
AC011700.1	0.596	0.04421	down
DPM3	0.595	1.474e-05	down
OSBPL5	0.595	1.246e-07	down
NCR1	0.595	0.007889	down
EFCAB12	0.595	0.01789	down
AL355802.3	0.594	0.02916	down
TNXB	0.594	4.499e-08	down
TBC1D2	0.594	2.95e-08	down
GPC6	0.594	0.01246	down
AC009126.1	0.594	0.004932	down
ACCS	0.593	2.376e-10	down
SQLE	0.592	6.897e-17	down
REEP6	0.592	1.01e-10	down
HFE2	0.592	0.009867	down
VGF	0.592	0.004247	down
ANO7L1	0.592	0.03909	down
PIP5K1B	0.591	8.878e-08	down
HNRNPA1P16	0.591	0.0002702	down
EVA1B	0.591	0.01059	down
SNX21	0.591	0.01048	down
ZNF436-AS1	0.591	2.397e-07	down
SLX1A	0.59	0.01631	down
AQP1	0.589	2.5e-07	down
C8orf37	0.589	1.136e-05	down
BIN1	0.589	0.01483	down
AL683813.1	0.589	0.02942	down
MAP3K21	0.589	0.04135	down
GDPD3	0.588	0.002357	down
GAB3	0.587	6.957e-16	down
AC012321.1	0.587	0.0005586	down
AC009005.1	0.587	0.01091	down
AL390066.1	0.587	0.02138	down
FADS3	0.586	1.061e-17	down
AURKAPS1	0.586	0.001653	down
BTBD19	0.586	0.01958	down
CR1	0.586	0.003142	down
HIST1H2BO	0.585	0.01009	down
SNTA1	0.585	1.229e-14	down
AL160006.1	0.585	0.001196	down
CAPG	0.584	1.153e-09	down
TRPM4	0.584	4.834e-10	down
SYTL4	0.584	3.106e-08	down
AL356273.3	0.583	0.0232	down
AP000542.3	0.583	0.03839	down
SYNGR1	0.583	6.51e-11	down
CAMTA1	0.582	5.738e-07	down
RAP1GAP	0.582	2.452e-18	down
OPTN	0.582	1.521e-06	down
SNCG	0.581	2.99e-23	down
AC016737.1	0.58	0.02806	down
FZD2	0.578	0.0004265	down
MMRN2	0.578	0.0003627	down
AC008040.1	0.578	0.02805	down
CCND1	0.577	2.316e-13	down
TPCN2	0.577	1.909e-15	down
LINC00534	0.577	3.827e-12	down
FSBP	0.577	0.004533	down
DES	0.576	9.2e-18	down
ATP2A1-AS1	0.576	0.0181	down
ARVCF	0.576	6.742e-11	down
RNASET2	0.575	4.94e-27	down
VWDE	0.575	1.423e-15	down
CNKSR3	0.575	1.06e-21	down
AP002360.2	0.575	0.001953	down
DCP1B	0.575	0.0002167	down
AL138781.1	0.575	0.01133	down
DANT2	0.575	0.01652	down
MDGA1	0.574	0.01409	down
ATF7IP2	0.574	1.544e-22	down
SCN1B	0.573	0.009986	down
ZNF69	0.573	0.003883	down
TMEM158	0.572	0.0006793	down
AC132872.1	0.571	3.214e-08	down
PRKCE	0.571	0.0005353	down
SOD1P3	0.57	0.01999	down
KRT19	0.569	9.662e-18	down
AC068587.4	0.569	6.132e-11	down
AC025181.2	0.569	0.01041	down
LIMD1-AS1	0.569	0.02086	down
TTC39B	0.569	0.0002527	down
CLCN4	0.568	2.206e-05	down
OLAH	0.568	0.0126	down
CCER2	0.568	0.04047	down
MAN1B1-AS1	0.568	0.01671	down
UROS	0.567	5.319e-15	down
FAM167A	0.567	4.698e-06	down
C3orf35	0.567	0.00887	down
AC093227.1	0.567	0.01679	down
AC074033.1	0.566	4.662e-07	down
IDH2	0.566	4.296e-24	down
KLK1	0.566	3.673e-07	down
C11orf21	0.566	0.002905	down
AL355488.2	0.565	8.636e-10	down
AC011511.5	0.565	0.002787	down
TGIF2-C20orf24	0.564	0.01113	down
ZNF487	0.564	0.0188	down
TSLP	0.564	0.0005321	down
AL157938.3	0.564	0.02593	down
PTPN6	0.563	0.0002395	down
AL645933.2	0.563	0.0001237	down
FMNL3	0.563	0.0001265	down
MIR600HG	0.562	1.159e-06	down
EN1	0.562	0.01249	down
ADAM8	0.561	8.854e-10	down
AP003068.2	0.561	3.195e-06	down
ENPP7P8	0.561	4.247e-06	down
TEPP	0.561	0.01726	down
TNNI3	0.56	8.721e-19	down
FNDC4	0.56	0.0009494	down
FAM13A-AS1	0.56	0.003384	down
MTMR11	0.56	0.008027	down
SLCO2B1	0.559	0.0006169	down
HIST1H2AE	0.558	0.003522	down
LINC00694	0.558	0.0393	down
MYO15B	0.558	0.007411	down
TRNAU1AP	0.557	5.777e-18	down
AC099811.1	0.557	0.005535	down
PCSK9	0.557	4.171e-09	down
C11orf74	0.557	2.476e-05	down
PLEKHA7	0.556	0.0008583	down
AL021453.1	0.556	0.001043	down
RIPOR3	0.555	6.801e-19	down
KLF15	0.555	0.0002438	down
ENC1	0.554	1.151e-28	down
C6orf52	0.554	0.03109	down
SPTY2D1-AS1	0.554	0.02749	down
CORO1A	0.553	6.125e-09	down
SDC2	0.553	0.02377	down
CEP83-AS1	0.553	0.01112	down
TBC1D8	0.552	5.921e-05	down
WIPF3	0.551	3.849e-07	down
AC112777.1	0.551	0.0298	down
MSMO1	0.55	2.002e-06	down
ZNF10	0.55	0.0001835	down
YPEL4	0.548	0.0217	down
FMC1	0.546	2.734e-05	down
ARHGAP23	0.546	2.023e-08	down
AC079801.1	0.546	2.547e-16	down
LINC00239	0.545	0.02416	down
MYL4	0.544	1.161e-19	down
HS1BP3	0.544	2.478e-06	down
AP001528.2	0.544	3.024e-10	down
TNS1	0.543	7.198e-05	down
AL121832.3	0.543	6.281e-08	down
GDA	0.543	3.55e-06	down
ZFP36	0.543	3.805e-12	down
HIST1H2BH	0.542	3.46e-13	down
C9orf163	0.542	0.008752	down
PLA2G6	0.541	2.546e-15	down
FZD1	0.541	2.184e-07	down
ITGA3	0.541	0.01863	down
DRC3	0.541	0.000633	down
HIST1H1C	0.54	6.686e-08	down
MYO1G	0.54	0.04474	down
TUBB3	0.539	7.868e-12	down
AC126755.6	0.538	0.01266	down
FAM69C	0.538	0.004451	down
AC011337.1	0.538	0.0272	down
CTSF	0.537	1.727e-06	down
IKBKGP1	0.537	0.03692	down
ITGB3	0.536	0.0002023	down
CCDC85C	1.44	1.512e-09	up
MILR1	0.535	0.003018	down
IL23A	0.535	0.01009	down
ECHDC3	0.534	2.627e-12	down
AL110504.1	0.534	0.01397	down
TP53INP2	0.534	5.843e-06	down
AC092803.2	0.534	0.01974	down
MEIS1	0.533	1.472e-05	down
AC016629.3	0.532	3.606e-05	down
TXNDC2	0.532	0.0005768	down
MORF4L2-AS1	0.532	0.003885	down
AC011444.1	0.531	0.001538	down
AC133065.6	0.531	0.009997	down
DPY19L2P1	0.531	0.01444	down
CFP	0.531	0.004314	down
MIR8070	0.53	0.0004892	down
CDH23	0.53	0.00424	down
ACHE	0.529	6.345e-07	down
ACKR4	0.529	0.01117	down
FN3K	0.528	1.608e-17	down
TIE1	0.528	0.01238	down
AC105020.6	0.528	0.02369	down
TRIM45	0.528	1.665e-07	down
LBH	0.527	1.667e-12	down
PLIN5	0.527	0.008478	down
AL163051.1	0.526	0.001223	down
RRM2P3	0.526	0.004154	down
LINC01529	0.526	0.002409	down
RORA	0.526	0.004455	down
AL392172.1	0.525	0.01367	down
RAB27B	0.525	0.002348	down
AC130456.3	0.524	1.834e-07	down
AP003469.4	0.524	2.669e-05	down
MYO3B	0.524	1.123e-08	down
DENND6B	0.524	1.64e-11	down
BCRP3	0.523	0.01324	down
TSPEAR-AS2	0.523	0.01461	down
DNAH3	0.523	0.0008565	down
TMEM269	0.523	0.001358	down
FAM171A1	0.522	1.46e-16	down
AL080251.1	0.521	0.009073	down
AC008040.5	0.521	0.01547	down
EPPK1	0.674	2.758e-06	down
CCDC173	0.52	3.368e-06	down
AC020922.1	0.518	0.0003138	down
APOBR	0.518	8.182e-07	down
AL009031.1	0.516	3.232e-32	down
TOLLIP-AS1	0.516	0.02064	down
HEY1	0.516	0.007052	down
IKZF2	0.516	0.03123	down
S100A6	0.515	1.522e-33	down
MGST1	0.514	8.943e-17	down
ALOX5	0.514	2.727e-13	down
PPARD	0.512	1.895e-24	down
AL034549.2	0.511	0.005007	down
CCDC68	0.511	8.135e-08	down
GOLGA8R	0.51	0.01162	down
AP005212.5	0.509	0.01286	down
ID2	0.508	4.417e-05	down
ACKR2	0.508	0.0009897	down
AC006978.1	0.507	0.001531	down
ZNF816-ZNF321P	0.506	0.03115	down
FEZ1	0.506	6.172e-05	down
SH2D3C	0.506	0.0001915	down
SLC2A1-AS1	0.506	0.002707	down
GRIN2C	0.505	0.002186	down
AP002954.1	0.505	1.131e-20	down
EFHC2	0.504	0.005306	down
AC007386.2	0.503	0.002303	down
SEMA4D	0.5	9.821e-08	down
FEV	0.499	0.008592	down
C9orf116	0.499	0.001416	down
NCKAP1L	0.499	1.7e-09	down
MARCH2	0.496	1.751e-06	down
LPCAT2	0.495	4.365e-10	down
RGMA	0.495	0.001631	down
AC144652.1	0.495	0.004784	down
AC005394.1	0.494	3.576e-06	down
AC006128.1	0.494	3.393e-21	down
AC078993.1	0.494	0.0002882	down
TBC1D19	0.493	0.02662	down
AC034199.1	0.493	0.01334	down
SNAI3	0.493	7.63e-09	down
AC024270.1	0.493	5.096e-12	down
RCN3	0.491	0.0009029	down
FBXO2	0.491	0.01618	down
S100A16	0.49	3.407e-07	down
ST3GAL5	0.49	9.147e-07	down
MT2A	0.49	0.0004553	down
ACTN2	0.49	0.01102	down
STARD10	0.49	2.191e-13	down
PHACTR1	0.488	4.524e-06	down
EPB42	0.488	0.001042	down
AL122010.1	0.487	0.01348	down
AC144548.2	0.487	0.01059	down
SPI1	0.486	8.933e-19	down
TYMSOS	0.485	3.226e-05	down
HPGD	0.485	0.000445	down
MCPH1-AS1	0.485	9.936e-05	down
SULT1A2	0.485	0.002258	down
AK7	0.484	0.0024	down
LGALS12	0.484	1.638e-06	down
LINC01389	0.484	0.008235	down
DACT3	0.484	0.001651	down
FGFR3	0.483	8.211e-28	down
RAG1	0.483	0.007365	down
TSIX	0.482	4.938e-08	down
ZC2HC1C	0.482	1.684e-05	down
ZNF471	0.481	0.01266	down
TSPAN5	0.48	2.556e-09	down
FHL2	0.48	0.0003747	down
AC006238.1	0.48	0.0002836	down
SMIM1	0.48	4.648e-07	down
LMOD1	0.478	0.0001464	down
VIL1	0.478	1.725e-11	down
AC025283.2	0.477	0.01012	down
PCOLCE	0.477	7.373e-07	down
ITPR1-AS1	0.477	0.00552	down
ZNF599	0.476	9.665e-05	down
ST8SIA6	0.475	8.089e-29	down
SNRPCP17	0.475	2.459e-06	down
GLUL	0.475	1.071e-58	down
AC133552.6	0.474	0.01622	down
ITGB4	0.474	0.002884	down
AC091390.4	0.473	0.001053	down
COL4A2	0.471	5.457e-07	down
LINC00052	0.47	0.0008314	down
SULT1A1	0.47	1.181e-22	down
ZDHHC14	0.469	3.732e-39	down
HLA-DOB	0.469	0.002409	down
SCART1	0.469	9.927e-24	down
PXYLP1	0.467	0.004231	down
EGFLAM-AS4	0.467	8.385e-09	down
TMPRSS12	0.466	0.001623	down
ROBO3	0.465	9.509e-09	down
SLC52A3	0.465	0.001278	down
A1BG	0.465	0.0003927	down
UNC5CL	0.464	5.539e-11	down
JUN	0.464	4.937e-16	down
ASIC4	0.464	7.827e-10	down
AC007620.2	0.463	7.718e-05	down
MAGEB17	0.463	4.255e-05	down
AL118508.3	0.463	0.0006153	down
WASIR2	0.463	1.515e-05	down
ARAP3	0.462	2.611e-08	down
CD52	0.46	3.391e-17	down
ELMO1	0.459	0.004894	down
AC074212.1	0.459	4.532e-05	down
TRIM63	0.459	0.0005617	down
RGL3	0.459	0.0004543	down
AL590705.1	0.457	0.002811	down
C17orf99	0.457	4.612e-11	down
MFSD2B	0.456	2.301e-07	down
ZNF438	0.455	6.52e-07	down
IGSF10	0.455	4.594e-07	down
ALDH3B1	0.454	0.003409	down
MIR210HG	0.454	4.414e-05	down
GPR146	0.453	0.00418	down
AL359710.1	0.453	0.006045	down
CPLX1	0.453	0.001795	down
HIST2H2AA4	0.452	3.839e-15	down
AC100801.1	0.451	0.0002778	down
LINC00431	0.451	7.25e-29	down
CD82	0.45	2.178e-09	down
ZNF571	0.45	9.845e-05	down
FABP5P7	0.45	0.004388	down
TSPAN32	0.45	1.543e-09	down
AFAP1	0.45	0.0009611	down
PCSK4	0.449	2.454e-10	down
MS4A4A	0.447	1.061e-46	down
ZNF607	0.446	3.489e-05	down
KIT	0.443	0.0003144	down
LMO2	0.443	7.378e-11	down
TRANK1	0.442	0.0002731	down
MME	0.441	2.372e-05	down
OR2AT4	0.441	0.001271	down
TC2N	0.441	1.017e-05	down
WNK4	0.441	4.843e-25	down
FBXL2	0.441	4.291e-11	down
CU638689.5	0.44	4.066e-07	down
NUDT17	0.437	0.0004382	down
TBX19	0.437	0.004312	down
GABRB3	0.437	4.824e-05	down
C11orf96	0.436	0.0001866	down
TRPM6	0.434	6.781e-07	down
KLF7	0.433	3.292e-09	down
MT1X	0.432	1.697e-07	down
ABCA5	0.43	0.0001468	down
IZUMO4	0.43	0.00101	down
BX276092.9	0.427	8.761e-06	down
CD163L1	0.426	0.0003811	down
AC025048.2	0.425	2.474e-05	down
HSD17B3	0.425	4.172e-09	down
SERHL	0.425	0.0002992	down
NOSTRIN	0.424	5.926e-35	down
AL031848.1	0.422	5.347e-05	down
MYBPHL	0.422	0.002413	down
AC007389.1	0.421	1.351e-06	down
AP001033.2	0.421	0.0001151	down
AC145207.5	0.419	0.0009764	down
CRYAB	0.418	0.0001038	down
EXOC3L4	0.418	1.61e-06	down
RNA5SP241	0.416	2.123e-05	down
EFCAB10	0.413	0.002802	down
NIPSNAP3B	0.408	3.758e-06	down
MXRA8	0.408	9.474e-06	down
GPR85	0.406	6.664e-05	down
AC018629.1	0.406	5.491e-05	down
TAGLN	0.405	0.01352	down
SEPT1	0.404	4.827e-05	down
IFITM2	0.402	1.012e-23	down
DNAJB5	0.401	8.363e-07	down
S100A4	0.399	3.905e-33	down
CD37	0.398	8.444e-13	down
HSPBAP1	0.397	0.0002664	down
SERPINE1	0.397	0.001608	down
AREG	0.397	5.405e-05	down
TNS4	0.397	5.791e-18	down
CEMP1	0.394	6.514e-05	down
SYTL1	0.394	2.453e-19	down
AC105760.2	0.393	0.0102	down
AP000356.2	0.391	7.191e-05	down
RGS20	0.39	5.644e-05	down
AC116407.1	0.389	0.0005735	down
LRCH2	0.387	0.002537	down
LDHD	0.384	4.632e-10	down
NME9	0.383	0.0009294	down
AC124068.1	0.382	9.201e-09	down
PRMT8	0.382	5.118e-10	down
AC097461.1	0.382	0.03783	down
AC011379.2	0.381	0.0004709	down
PTGDS	0.38	5.069e-06	down
PHYHIP	0.38	0.0002641	down
TNFRSF14	0.377	1.05e-17	down
ADTRP	0.376	5.381e-06	down
TCAM1P	0.376	4.477e-10	down
LINC00346	0.376	1.963e-08	down
AL391987.6	0.375	0.0001619	down
GABRE	0.373	1.954e-22	down
KCNN4	0.37	3.913e-33	down
AL008727.1	0.367	0.0001477	down
RASGEF1C	0.366	0.001489	down
FKBP1B	0.363	1.202e-05	down
CRYM	0.362	0.005335	down
ZNF354A	0.36	1.994e-06	down
LINC00942	0.359	1.796e-06	down
OXCT1-AS1	0.358	0.000591	down
AL139246.5	0.357	1.784e-17	down
SLIT2	0.357	4.423e-05	down
CLCNKB	0.356	0.0001509	down
AC092821.1	0.356	9.867e-05	down
GATA5	0.354	2.121e-05	down
USP43	0.352	0.0006382	down
TMEM145	0.351	7.998e-15	down
TEX11	0.347	5.386e-05	down
INPP1	0.345	1.027e-08	down
AC105429.1	0.345	4.336e-06	down
IGFL2-AS1	0.344	3.509e-05	down
DHH	0.342	1.469e-05	down
PDE4D	0.341	7.465e-18	down
C1orf226	0.34	4.355e-13	down
EVI2B	0.339	0.001098	down
NYAP1	0.338	1.807e-05	down
DUSP1	0.337	1.535e-26	down
PDE2A	0.336	1.661e-05	down
KCNIP2	0.335	4.956e-05	down
PHLDA1	0.334	2.158e-09	down
ENTPD2	0.333	0.0001091	down
DLK1	0.332	1.072e-05	down
AP005329.1	0.331	9.029e-08	down
AC024060.1	0.326	0.005744	down
AC008870.2	0.326	0.0004777	down
TNFRSF19	0.325	7.129e-09	down
ZDHHC19	0.324	2.706e-12	down
ENPP3	0.322	3.434e-18	down
AC025569.1	0.317	1.381e-09	down
FRMD1	0.313	1.72e-08	down
PDGFB	0.313	0.0001435	down
ZNF736	0.312	8.045e-06	down
[truncated: 71 more rows]
