# Supplementary material for: Tumor-derived neomorphic mutations in ASXL1 impairs the BAP1-ASXL1-FOXK1/K2 transcription network
Source: Protein Cell. 2020 Jul 18;12(7):557–77. doi: 10.1007/s13238-020-00754-2 (PMC8225741; doi:10.1007/s13238-020-00754-2)
Supplement: Supplementary file 4 — Supplementary file4 (XLSX 27 kb) [file 13238_2020_754_MOESM4_ESM.xlsx]

## Sheet: upregulated genes
Table S3. KEGG pathway analysis of upregulated genes in ASXL1+/- K562 cells
Term	Count	%	PValue	Genes	List Total	Pop Hits	Pop Total	Fold Enrichment	Bonferroni	Benjamini	FDR
hsa04630:Jak-STAT signaling pathway	16	2.25352	9.18812e-05	IL6, SOCS2, SOCS1, LIFR, IL6R, IL15, CISH, IL12RB2, STAT4, IL20RB, IL10RA, IL4R, IL2RG, IL13RA1, PIK3R2, THPO	231	145	6879	3.28598	0.020552	0.020552	0.117402
hsa04060:Cytokine-cytokine receptor interaction	19	2.67606	0.00122653	IL6, IL1R1, IL18, TGFBR2, LIFR, TNFRSF8, IL6R, IL15, IL17RB, IL12RB2, INHBA, TNFSF10, IL20RB, INHBE, IL10RA, IL4R, IL2RG, IL13RA1, THPO	231	243	6879	2.32842	0.242222	0.129496	1.55677
hsa04068:FoxO signaling pathway	13	1.83099	0.00167665	IL6, IRS2, GABARAPL1, TGFBR2, IGF1, FOXO1, IRS1, BCL2L11, TNFSF10, CDKN2D, SETD7, INSR, PIK3R2	231	134	6879	2.88903	0.31562	0.11875	2.12247
hsa04960:Aldosterone-regulated sodium reabsorption	7	0.985915	0.0016923	ATP1B1, ATP1A3, IGF1, ATP1A2, IRS1, INSR, PIK3R2	231	39	6879	5.34499	0.31804	0.0912599	2.14208
hsa04064:NF-kappa B signaling pathway	10	1.40845	0.00236774	CARD11, IL1R1, BCL2, RELB, TIRAP, ZAP70, BIRC3, TNFAIP3, TAB2, PLAU	231	87	6879	3.4229	0.414766	0.101608	2.98516
hsa04974:Protein digestion and absorption	10	1.40845	0.00256253	ATP1B1, COL14A1, SLC9A3, PRSS2, COL6A3, COL6A2, ATP1A3, COL6A1, ATP1A2, COL4A5	231	88	6879	3.384	0.440032	0.0921225	3.22705
hsa04971:Gastric acid secretion	9	1.26761	0.00285359	KCNJ16, KCNJ15, ATP1B1, SLC26A7, ATP1A3, PRKACB, ATP1A2, PLCB1, ITPR1	231	73	6879	3.67141	0.475774	0.0881336	3.58745
hsa04961:Endocrine and other factor-regulated calcium reabsorption	7	0.985915	0.00357606	ATP1B1, ESR1, ATP1A3, PRKACB, ATP1A2, PLCB1, CALB1	231	45	6879	4.63232	0.554981	0.096252	4.47671
hsa05202:Transcriptional misregulation in cancer	14	1.97183	0.00379588	IL6, BAIAP3, TGFBR2, IGF1, FOXO1, SIX4, SMAD1, DDIT3, NTRK1, PBX1, PBX3, RUNX2, PLAU, SSX1	231	167	6879	2.49646	0.576627	0.0910819	4.74578
hsa04919:Thyroid hormone signaling pathway	11	1.5493	0.00495813	NOTCH2, ATP1B1, THRB, ESR1, ATP1A3, FOXO1, PRKACB, ATP1A2, PLCB1, CTNNB1, PIK3R2	231	115	6879	2.84845	0.674803	0.106253	6.1568
hsa04151:PI3K-Akt signaling pathway	22	3.09859	0.00548947	FGFR1, IL6, EFNA1, IGF1, CDK6, IL6R, IRS1, BCL2L11, COL4A5, GNGT1, BCL2, IL4R, COL6A3, COL6A2, COL6A1, GNB5, IL2RG, LAMC1, FGF2, INSR, FN1, PIK3R2	231	345	6879	1.89896	0.711782	0.106934	6.79544
hsa04964:Proximal tubule bicarbonate reclamation	5	0.704225	0.00653403	ATP1B1, GLUD2, SLC9A3, ATP1A3, ATP1A2	231	23	6879	6.47374	0.772712	0.116144	8.03926
hsa05205:Proteoglycans in cancer	14	1.97183	0.0162082	FGFR1, MRAS, ESR1, IGF1, ITPR1, CTNNB1, ANK2, ANK3, HBEGF, PRKACB, FGF2, PLAU, FN1, PIK3R2	231	200	6879	2.08455	0.975104	0.247295	18.8533
hsa04915:Estrogen signaling pathway	9	1.26761	0.0173722	GNAO1, HSPA6, ESR1, HBEGF, HSPA1A, PRKACB, PLCB1, ITPR1, PIK3R2	231	99	6879	2.7072	0.980949	0.246406	20.0722
hsa04550:Signaling pathways regulating pluripotency of stem cells	11	1.5493	0.018557	FGFR1, INHBA, INHBE, ESRRB, LIFR, IGF1, SKIL, SMAD1, FGF2, CTNNB1, PIK3R2	231	140	6879	2.3398	0.985495	0.245891	21.2956
hsa04930:Type II diabetes mellitus	6	0.84507	0.0212808	IRS2, SOCS2, SOCS1, IRS1, INSR, PIK3R2	231	48	6879	3.7224	0.99226	0.262018	24.0428
hsa04010:MAPK signaling pathway	16	2.25352	0.021934	FGFR1, IL1R1, MRAS, TGFBR2, RELB, HSPA1A, TAB2, DDIT3, DUSP5, NTRK1, HSPA6, CACNA1H, PRKACB, RAPGEF2, NFATC3, FGF2	231	253	6879	1.88327	0.993344	0.255349	24.6885
hsa04727:GABAergic synapse	8	1.12676	0.023114	GNGT1, GABARAPL1, GNAO1, TRAK2, GABRA3, ABAT, GNB5, PRKACB	231	85	6879	2.80275	0.994933	0.254437	25.8418
hsa04015:Rap1 signaling pathway	14	1.97183	0.0232081	FGFR1, GNAO1, MAGI1, EFNA1, TLN2, MRAS, IGF1, DOCK4, CTNNB1, RAPGEF2, PLCB1, FGF2, INSR, PIK3R2	231	210	6879	1.98528	0.995043	0.243693	25.9331
hsa05146:Amoebiasis	9	1.26761	0.0251251	GNAL, IL1R1, IL6, PRKACB, LAMC1, PLCB1, COL4A5, FN1, PIK3R2	231	106	6879	2.52842	0.99682	0.249894	27.7701
hsa04141:Protein processing in endoplasmic reticulum	12	1.69014	0.0258377	HSPH1, SEC31B, MBTPS2, BCL2, HSPA6, ERN1, SVIP, DNAJB2, HSPA1A, EDEM1, DDIT3, SEL1L	231	169	6879	2.1145	0.997304	0.245514	28.4422
hsa04931:Insulin resistance	9	1.26761	0.0277247	IRS2, IL6, PPP1R3B, GFPT1, FOXO1, TRIB3, IRS1, INSR, PIK3R2	231	108	6879	2.4816	0.998261	0.250861	30.1941
hsa00250:Alanine, aspartate and glutamate metabolism	5	0.704225	0.0283056	ASS1, GLUD2, GFPT1, ABAT, CPS1	231	35	6879	4.25417	0.99848	0.245836	30.7255
hsa05145:Toxoplasmosis	9	1.26761	0.0305053	GNAO1, IL10RA, BCL2, SOCS1, HSPA6, HSPA1A, LAMC1, BIRC3, TAB2	231	110	6879	2.43648	0.99909	0.253031	32.7039
hsa04725:Cholinergic synapse	9	1.26761	0.0319652	GNGT1, GNAO1, BCL2, GNB5, CHRNA7, PRKACB, PLCB1, ITPR1, PIK3R2	231	111	6879	2.41453	0.999352	0.254488	33.988
hsa04972:Pancreatic secretion	8	1.12676	0.0355413	ATP1B1, CLCA1, PRSS2, ATP1A3, RYR2, ATP1A2, PLCB1, ITPR1	231	93	6879	2.56165	0.999719	0.26989	37.0386
hsa04022:cGMP-PKG signaling pathway	11	1.5493	0.0386083	MEF2B, ATP1B1, IRS2, KCNJ8, ATP1A3, ATP1A2, PLCB1, IRS1, NFATC3, INSR, ITPR1	231	158	6879	2.07324	0.999863	0.280767	39.5509
hsa05200:Pathways in cancer	21	2.95775	0.0391293	FGFR1, IL6, EPAS1, TGFBR2, IGF1, LEF1, FOXO1, CDK6, BIRC3, COL4A5, CTNNB1, GNGT1, BCL2, NTRK1, GNB5, LAMC1, PRKACB, PLCB1, FGF2, FN1, PIK3R2	231	393	6879	1.59126	0.999879	0.275428	39.9683
hsa04713:Circadian entrainment	8	1.12676	0.0392271	GNGT1, GNAO1, CACNA1H, GNB5, RYR2, PRKACB, PLCB1, ITPR1	231	95	6879	2.50772	0.999882	0.267915	40.0464
hsa04978:Mineral absorption	5	0.704225	0.0582946	ATP1B1, SLC9A3, ATP1A3, TRPV6, ATP1A2	231	44	6879	3.384	0.999999	0.363947	53.6001
hsa05142:Chagas disease (American trypanosomiasis)	8	1.12676	0.0588647	GNAL, ACE, IL6, GNAO1, C3, TGFBR2, PLCB1, PIK3R2	231	104	6879	2.29071	0.999999	0.357438	53.9579
hsa04350:TGF-beta signaling pathway	7	0.985915	0.0614168	INHBA, E2F5, SMAD7, INHBE, TGFBR2, TGIF2, SMAD1	231	84	6879	2.4816	0.999999	0.36087	55.5288
hsa05321:Inflammatory bowel disease (IBD)	6	0.84507	0.0620049	IL12RB2, IL6, STAT4, IL4R, IL18, IL2RG	231	64	6879	2.7918	0.999999	0.354916	55.8838
hsa04911:Insulin secretion	7	0.985915	0.0643258	ATP1B1, ATP1A3, RYR2, PRKACB, ATP1A2, PLCB1, PCLO	231	85	6879	2.45241	1	0.357218	57.2592
hsa05222:Small cell lung cancer	7	0.985915	0.0643258	BCL2, CDK6, LAMC1, BIRC3, COL4A5, FN1, PIK3R2	231	85	6879	2.45241	1	0.357218	57.2592
hsa04932:Non-alcoholic fatty liver disease (NAFLD)	10	1.40845	0.0657829	IRS2, IL6, SDHD, ERN1, IL6R, IRS1, INSR, BCL2L11, DDIT3, PIK3R2	231	151	6879	1.97213	1	0.355568	58.1023
hsa04970:Salivary secretion	7	0.985915	0.0673148	ATP1B1, ATP1A3, TRPV6, PRKACB, ATP1A2, PLCB1, ITPR1	231	86	6879	2.42389	1	0.354341	58.9722
hsa05215:Prostate cancer	7	0.985915	0.0735322	FGFR1, BCL2, FOXO1, IGF1, LEF1, CTNNB1, PIK3R2	231	88	6879	2.3688	1	0.372815	62.3346
hsa04014:Ras signaling pathway	13	1.83099	0.0748788	RASAL2, FGFR1, GNGT1, EFNA1, MRAS, ZAP70, IGF1, GNB5, PRKACB, RASA4, FGF2, INSR, PIK3R2	231	226	6879	1.71296	1	0.370536	63.0285
hsa05162:Measles	9	1.26761	0.076821	IL6, TNFSF10, HSPA6, IL2RG, CDK6, HSPA1A, TNFAIP3, TAB2, PIK3R2	231	133	6879	2.01514	1	0.370731	64.0087
hsa04610:Complement and coagulation cascades	6	0.84507	0.0801659	C5AR1, C3, CFH, F8, CFI, PLAU	231	69	6879	2.5895	1	0.376324	65.6407
hsa04510:Focal adhesion	12	1.69014	0.0830708	TLN2, BCL2, COL6A3, COL6A2, IGF1, COL6A1, LAMC1, BIRC3, COL4A5, CTNNB1, FN1, PIK3R2	231	206	6879	1.73471	1	0.380006	67.0024
hsa04918:Thyroid hormone synthesis	6	0.84507	0.0841056	ATP1B1, ATP1A3, PRKACB, ATP1A2, PLCB1, ITPR1	231	70	6879	2.5525	1	0.376708	67.4754
hsa04520:Adherens junction	6	0.84507	0.0881461	FGFR1, TGFBR2, LMO7, LEF1, INSR, CTNNB1	231	71	6879	2.51655	1	0.384292	69.2628
hsa04910:Insulin signaling pathway	9	1.26761	0.0905936	IRS2, PPP1R3B, SOCS2, SOCS1, FOXO1, PRKACB, IRS1, INSR, PIK3R2	231	138	6879	1.94212	1	0.386003	70.301
hsa05143:African trypanosomiasis	4	0.56338	0.0966848	IL6, IL18, PLCB1, HBB	231	33	6879	3.6096	1	0.399911	72.7461

## Sheet: down-regulated genes
KEGG pathway analysis of downregulated genes in ASXL1+/- K562 cells
Term	Count	%	PValue	Genes	List Total	Pop Hits	Pop Total	Fold Enrichment	Bonferroni	Benjamini	FDR
hsa04640:Hematopoietic cell lineage	9	1.4827	0.00576528	ENSG00000196549, ENSG00000187266, ENSG00000005884, ENSG00000203710, ENSG00000173762, ENSG00000104894, ENSG00000157404, ENSG00000259207, ENSG00000272398	217	87	6879	3.27936	0.732407	0.732407	7.13504
hsa04810:Regulation of actin cytoskeleton	14	2.30643	0.0146752	ENSG00000005884, ENSG00000126458, ENSG00000107242, ENSG00000139626, ENSG00000015285, ENSG00000123338, ENSG00000101335, ENSG00000132470, ENSG00000148180, ENSG00000215375, ENSG00000100311, ENSG00000068078, ENSG00000077522, ENSG00000259207	217	210	6879	2.11336	0.965636	0.814624	17.2438
hsa04666:Fc gamma R-mediated phagocytosis	8	1.31796	0.0159974	ENSG00000168918, ENSG00000171132, ENSG00000136717, ENSG00000148180, ENSG00000088280, ENSG00000107242, ENSG00000015285, ENSG00000165025	217	84	6879	3.01909	0.974699	0.706429	18.6544
hsa04390:Hippo signaling pathway	11	1.81219	0.0201603	ENSG00000106366, ENSG00000125968, ENSG00000150457, ENSG00000157240, ENSG00000153303, ENSG00000110092, ENSG00000180340, ENSG00000115738, ENSG00000109321, ENSG00000111186, ENSG00000174804	217	151	6879	2.30931	0.990376	0.686789	22.9519
hsa05034:Alcoholism	12	1.97694	0.0232303	ENSG00000163517, ENSG00000125740, ENSG00000181218, ENSG00000161509, ENSG00000277075, ENSG00000157613, ENSG00000278828, ENSG00000272196, ENSG00000186469, ENSG00000185130, ENSG00000274641, ENSG00000275713	217	177	6879	2.14918	0.995294	0.657608	25.986
hsa05166:HTLV-I infection	15	2.47117	0.0285845	ENSG00000126458, ENSG00000163132, ENSG00000157240, ENSG00000170345, ENSG00000180340, ENSG00000164938, ENSG00000111186, ENSG00000066336, ENSG00000174804, ENSG00000177606, ENSG00000100311, ENSG00000128016, ENSG00000241106, ENSG00000110092, ENSG00000120738	217	254	6879	1.87207	0.998656	0.667806	31.0154
hsa05410:Hypertrophic cardiomyopathy (HCM)	7	1.15321	0.0352587	ENSG00000005884, ENSG00000132470, ENSG00000139626, ENSG00000175084, ENSG00000259207, ENSG00000129991, ENSG00000165995	217	78	6879	2.84491	0.999721	0.689373	36.8433
hsa05414:Dilated cardiomyopathy	7	1.15321	0.0479087	ENSG00000005884, ENSG00000132470, ENSG00000139626, ENSG00000175084, ENSG00000259207, ENSG00000129991, ENSG00000165995	217	84	6879	2.64171	0.999986	0.753203	46.6626
hsa05321:Inflammatory bowel disease (IBD)	6	0.988468	0.0497982	ENSG00000115607, ENSG00000115604, ENSG00000177606, ENSG00000241106, ENSG00000069667, ENSG00000110944	217	64	6879	2.97192	0.999991	0.725842	48.002
hsa04512:ECM-receptor interaction	7	1.15321	0.0551641	ENSG00000005884, ENSG00000132470, ENSG00000168477, ENSG00000139626, ENSG00000134871, ENSG00000088053, ENSG00000259207	217	87	6879	2.55061	0.999998	0.725764	51.6386
hsa05412:Arrhythmogenic right ventricular cardiomyopathy (ARVC)	6	0.988468	0.0585714	ENSG00000005884, ENSG00000132470, ENSG00000139626, ENSG00000175084, ENSG00000259207, ENSG00000165995	217	67	6879	2.83885	0.999999	0.71379	53.8245
hsa04510:Focal adhesion	12	1.97694	0.0592611	ENSG00000005884, ENSG00000132470, ENSG00000168477, ENSG00000100311, ENSG00000177606, ENSG00000215375, ENSG00000139626, ENSG00000134871, ENSG00000077522, ENSG00000110092, ENSG00000259207, ENSG00000101335	217	206	6879	1.84663	0.999999	0.686734	54.2557
hsa05322:Systemic lupus erythematosus	9	1.4827	0.0595373	ENSG00000181218, ENSG00000277075, ENSG00000241106, ENSG00000278828, ENSG00000272196, ENSG00000077522, ENSG00000185130, ENSG00000274641, ENSG00000275713	217	134	6879	2.12914	0.999999	0.659237	54.4273
hsa00061:Fatty acid biosynthesis	3	0.494234	0.0609754	ENSG00000151726, ENSG00000068366, ENSG00000152463	217	13	6879	7.31549	0.999999	0.641057	55.3115
hsa04662:B cell receptor signaling pathway	6	0.988468	0.064881	ENSG00000168918, ENSG00000111679, ENSG00000177606, ENSG00000155629, ENSG00000170345, ENSG00000165025	217	69	6879	2.75656	1	0.639275	57.6335
hsa04151:PI3K-Akt signaling pathway	17	2.80066	0.0753396	ENSG00000005884, ENSG00000139626, ENSG00000134871, ENSG00000186469, ENSG00000187266, ENSG00000132470, ENSG00000168477, ENSG00000100311, ENSG00000155629, ENSG00000068078, ENSG00000157613, ENSG00000110092, ENSG00000157404, ENSG00000259207, ENSG00000124253, ENSG00000165025, ENSG00000118515	217	345	6879	1.56205	1	0.672473	63.3152
hsa05202:Transcriptional misregulation in cancer	10	1.64745	0.0793593	ENSG00000104368, ENSG00000163497, ENSG00000171843, ENSG00000143995, ENSG00000164120, ENSG00000139626, ENSG00000278828, ENSG00000115738, ENSG00000066336, ENSG00000135363	217	167	6879	1.89823	1	0.670098	65.3053
