# Supplementary material for: Tumor-derived neomorphic mutations in ASXL1 impairs the BAP1-ASXL1-FOXK1/K2 transcription network
Source: Protein Cell. 2020 Jul 18;12(7):557–77. doi: 10.1007/s13238-020-00754-2 (PMC8225741; doi:10.1007/s13238-020-00754-2)
Supplement: Supplementary file 5 — Supplementary file5 (XLSX 49 kb) [file 13238_2020_754_MOESM5_ESM.xlsx]

## Sheet: Table S4
Table S4. ASXL1-interacting TFs, identified by mammalian two-hybrid screen
Postive Prey	Relative Luciferase (Fold change)
ASXL1+GAPDH	5.74
VP16	214.24
FOXK1	343.17
VENTX	303.51
NPM1	250.179
MYCBP	248.131
HEY2	217.77
ING4	193.822
PSMC3	166.577
DDX17	151.74
ZNF317	135.581
XRCC6	126.75
NRBF2	122.379
CAMTA2	110.319
NUP62	99.4443
PA2G4	95.56
R-LIM	94.7856
ZFP67	88.2129
ELK3	87.6996
HAND1	85.0272
BLZF1	83.1231
SSRP1	82.2903
RBBP4	80.13
GATAD2B	73.92
MXD4	72.2287
BCLAF1	68.0674
FOXK2	66.5592
ENO1	64.353
SND1	63.5233
THRB	55.2822
ZNF543	53.3562
C1QBP	52.11
PCBD2	51.8407
OTX2	45.6634
DAXX	43.1074
TBX20	41.183
FIGLA	41.1353
SETD7	41.1351
MTDH	40.5333
MAFG	39.3022
MAF	37.7287
CSDE1	35.7968
DP-1	33.0492
ZFP312	32.2051
HSFX1	31.6974
DPEP1	30.7768
RAD21	30.4351
HOXA6	30.2986
PLAGL2	30.2958
EGR4	29.5446
ATF1	29.053
ZNF124	28.4956
ERG	28.0493
ZNF322	27.7053
FLI1	27.5412
KCTD1	26.8748
MEIS1	26.818
SP110	25.9138
IRF7	25.9088
RNF2	25.134
GPS2	24.6304
CNOT6	23.7278
KAT7	23.6598
CEBPG	23.2256
NFE2L2	21.5728
SUMO1	21.368
ZNF689	21.3535
NFIX	20.7139
LMX1A	20.4309
ETV4	20.2245
RAX	20.1502
HOXD10	19.9414
PAX2	19.8324
ZBTB48	19.6693
LHX5	19.314
TFAP2D	19.2484
IRF3	19.2343
RREB1	19.1637
ZBTB2	19.1066
POLR3C	18.6151
DMRTA1	18.4493
KAT5	17.6709
HOXB4	17.4913
TFAP2A	17.0948
ELF2	16.8427
GFI1	16.6604
PRDM13	16.4418
HSF2	16.1492
ZSCAN1	16.0038
CCRN4L	15.9499
HESX1	15.8594
RFX5	15.4449
HES2	15.2809
ZNF80	15.2469
ELF1	15.0852
ZNF25	15.0707
ARID3A	14.9382
LASS6	14.8026
ZNF512	14.7553
HES4	14.7022
ARID5B	14.6113
SMAD7	14.5834
ZNF606	14.5548
SOX5	14.4957
FOXP2	14.4501
LEUTX	14.404
SIX2	14.3919
TBX22	14.3332
HOXD12	14.2877
NR2F2	14.1119
ARNT2	13.8279
FOXD4L3	13.0848
FOXD3	12.9536
EVX1	12.9491
TP63	12.932
KLF17	12.6949
SP8	12.4179
SOX8	12.3166
TGIF2LX	12.1658
CALR	12.0086
TRP53	11.9702
HOXA10	11.8731
ZNF555	11.8076
GATAD2A	11.7094
ZFP64	11.6965
ZNF597	11.5666
DLX4	11.4143
HSFY1	11.3682
5730589K01RIK	11.2178
IRX3	11.1057
VPS25	11.102
AEBP2	10.9533
AHR	10.8745
MEF2C	10.7047
FOXJ2	10.645
ZNF529	10.5651
HOXB3	10.3223
ZEB2	10.2874
TBX6	10.2811
GATA1	10.2364
EED	10.0553
MYOG	9.9655
BCL6B	9.94508
NHLH2	9.86436
NR1H3	9.81123
JUP	9.63315
NR3C1	9.46302
MYOD1	9.38075
E4F1	9.20559
C1orf85	9.17939
WDHD1	9.09345
GATA4	9.08572
ZBTB42	9.06658
ESRRB	9.04883
FOXL2	8.83411
SOX1	8.80562
THAP6	8.78278
NME2	8.77074
POU3F1	8.71123
LEF1	8.66655
TAF1A	8.55899
NKX6-1	8.54162
POU3F3	8.50756
NFKB1	8.50043
SOX12	8.40211
SCAND1	8.38433
ZNF300	8.36568
ZNF177	8.31375
TFE3	8.24938
MUSCLIN	8.21342
ZIM2	8.20673
DLX3	8.19574
IKZF5	8.08147
SMYD1	7.98803
SMAD5	7.98417
RNF6	7.97959
POU2F1	7.90554
EOMES	7.80756
MLXIP	7.57812
KLF16	7.53697
GZF1	7.40103
UBE2B	7.3778
SUPT4H	7.31095
ZNF784	7.20929
PRDM8	7.17442
ZNF311	7.14451
BATF3	7.07591
MTA1	7.06871
ZNF257	6.99376
VEZF1	6.98205
FOXD4L3	6.94727
BACH2	6.87069
MAD2	6.86655
ZNF446	6.81933
LASS3	6.81837
FEZF1	6.76205
ZNF688	6.74489
AR	6.73806
IFNB1	6.73245
USF1	6.64321
HOXA1	6.54292
KLF12	6.49492
DLX5	6.4288
LHX2	6.41168
ZFP92	6.38844
MAD	6.33934
ZNF366	6.30986
HLX	6.30325
YY2	6.28781
FOXC2	6.19622
ZBTB16	6.14704
RFX6	6.13798
ZNF281	6.02036
SNW1	6.00367
LMO1	6.00054
PIAS4	5.91581
MKX	5.89088
TOX4	5.87985
ZNF410	5.72654
ZNF501	5.72234
ATF3	5.68293
ETV7	5.66888
HES6	5.61348
RP1	5.61006
GLI1	5.5449
ADRB2	5.54314
ZNF596	5.54186
RFX4	5.52011
POU2F2	5.4505
ZNF423	5.44689
DBP	5.43468
DPEP3	5.42792
CERS3	5.39662
BIF1	5.38719
NR2C1	5.33856
ZBTB21	5.31115
LHX4	5.30692
NKX6-2	5.28828
TOX2	5.25609
CCNH	5.18588
DMRTB1	5.18025
USP49	5.16263
PAX6	5.15926
PBX1	5.13552
HELIOS	5.00804
TRERF1	4.99172
ABT1	4.89833
ETV3L	4.89241
ISL1	4.88475
ZNF582	4.87932
ZBTB44	4.87906
SP100	4.87624
ZNF583	4.86872
HNF1B	4.78856
NKX3-1	4.78751
ATF5	4.76382
ZNF140	4.71448
C1D	4.68601
ONECUT1	4.65024
CREM	4.64793
ELF3	4.61175
MAZ	4.60864
ATF2	4.58576
HOXB5	4.55974
GZF1	4.51142
HOXB13	4.48843
FOXD4	4.46342
ID4	4.44912
EDF1	4.3884
OLIG1	4.38631
ILF2	4.35741
ZBTB25	4.30176
SCX	4.2962
HMBOX1	4.26158
ONECUT2	4.23024
CRYM	4.19383
TLX3	4.18633
SIX6	4.14851
AKR1B1	4.12865
FOXD4L1	4.10241
HMGB2	4.07635
THAP8	4.05757
NFE2L1	4.03046
ZNF33A	4.01916
LMX1B	4.00723
FOXJ3	4.00353
PIAS1	4.00085
ZNF454	3.99802
TIEG	3.98494
TBX21	3.9846
YBX1	3.9231
MLXIPL	3.90861
TBL1XR1	3.907
DYRK1B	3.88198
ZNF496	3.8596
GRHL2	3.85575
MAX	3.85471
CSDA	3.84863
MYT1L	3.84121
ZIC3	3.83852
TBX5	3.81337
TFAP2E	3.79874
FOXE3	3.79313
ZNF789	3.78634
SOX6	3.78007
GMEB1	3.77559
ZNF146	3.76748
E2F1	3.71207
ZNF517	3.70425
DMBX1	3.69189
ZNF660	3.67146
HMBOX1	3.65181
TCEB2	3.64101
TGFB1	3.63976
IKZF3	3.6252
CDC5L	3.6167
MREM96	3.61598
STAT1	3.56532
FOXP4	3.55634
SIX5	3.55384
ZFP82	3.55175
NR0B2/SHP	3.53697
NKRF	3.52085
GBX2	3.50215
GTF2A1L	3.47787
RAN	3.46515
CSDC2	3.45194
TP73	3.43756
ZFP655	3.43123
BTEB1	3.40519
ZNF404	3.34524
MAD3	3.33521
AREG	3.33316
MYBL2	3.31242
ZNF566	3.30246
CDKN2C	3.29938
T	3.27961
GSC2	3.27305
ZBTB1	3.25196
BGS	3.2463
HMGB1	3.24439
CDIP1	3.23976
MAFB	3.23725
HOXC12	3.23649
EVX2	3.21506
INSM2	3.20792
DUX4L2	3.20753
TEF	3.19612
ETV5	3.19217
STAT5B	3.18993
HEY1	3.15291
DNAJC1	3.14787
NFIA	3.12672
ZNF232	3.11913
SUFU	3.1101
ELF4	3.09327
ZNF248	3.09164
SIM2	3.07283
MXD3	3.0632
SPIC	3.0369
TP53	3.03137
ZFP558	3.03009
HDAC8	3.00341
HHEX	2.98787
TFCP2	2.98746
ZNF98	2.97773
TFDP3	2.97731
CNBP	2.94687
NEUROD3	2.93693
HIC2	2.9055
ZNF720	2.9035
GATA6	2.87539
NKX2-1	2.83933
PAX4	2.82119
BANP	2.81375
IRF4	2.8109
SNAPC4	2.80169
YBX2	2.80159
NR2F1	2.79762
SPDEF	2.78388
FOXM1	2.77159
NR1I2	2.77132
HDAC11	2.76865
ZNF296	2.76397
THAP7	2.75235
EMX2	2.74308
SMAD1	2.72878
VEZF1	2.7216
LHX8	2.69959
GATA2	2.67958
PROX1	2.67318
HINFP	2.67198
KDM5C	2.66961
RFC1	2.66808
PCBD	2.66315
TSHZ2	2.66306
ZBTB7A	2.65088
MYSM1	2.64029
ZNF526	2.61404
ZXDC	2.61304
NR5A1	2.58837
NR1H2	2.5881
NEUROG2	2.56419
ZNF677	2.56195
TRIM32	2.55348
AATF	2.54178
IRF2	2.53908
NRL	2.5329
DMRT1	2.51951
NFYB	2.50957
ZNF582	2.50761
ZNF254	2.49185
HSFX2	2.47771
BATF	2.46262
MECP2	2.43508
HES7	2.43194
ZNF575	2.43007
PGR	2.4234
GTF2I	2.41124
SPZ1	2.39997
MOK2	2.39464
HOXB6	2.39127
TLX2	2.38585
ZBTB17	2.3647
ZBTB26	2.3245
ZNF136	2.31825
3010019O03RIK	2.30785
MYNN	2.2695
POU5F2	2.26699
ARNTL2	2.2612
ZNF707	2.25805
HMGB3	2.25575
MBD2	2.2523
ZFP37	2.25215
ZNF197	2.22891
ZFP655	2.22574
POU3F2	2.22549
EMX1	2.21696
FOXN2	2.21017
MLX	2.20976
WNT4	2.19896
SREBF2	2.19683
ZNF213	2.19368
ZNF483	2.19068
ZNF76	2.1904
ZKSCAN4	2.19027
TGIF2	2.18868
ZNF549	2.1804
KLF5	2.17733
PDHX	2.1667
GLIS3	2.15581
ZNF530	2.13582
IDB3	2.12076
TBX19	2.11792
NFX1	2.11229
NFKBIA	2.11114
TOB1	2.10504
STAT4	2.1016
CJUN	2.09929
BCL11B	2.0913
ATOH8	2.08207
FOXF2	2.0702
MBD4	2.0556
ZNF800	2.05252
SALL1	2.05209
MXI1	2.04978
KLF3	2.04747
ATF7	2.04409
HSFY2	2.02942
ZBTB37	2.02847
MESP2	2.00768
HES3	1.99191
GTF2A1	1.98702
SP6	1.98232
ZNF563	1.982
ZNF398	1.97829
RARA	1.97536
TCF23	1.9743
SSX3	1.96302
TEAD2/KLF3	1.96176
TPRX1	1.95811
ZNF250	1.95365
CHD6	1.94552
HDGF	1.93937
NEUROD	1.93786
BARHL1	1.93274
TEAD3	1.92931
ZNF221	1.92539
NR0B1	1.91618
ZNF502	1.91048
SMARCC2	1.90923
TADA2B	1.90377
MEIS3	1.89536
CTCFL	1.89495
TWIST2	1.89468
FERD3L	1.89286
ZNF680	1.89093
NR1D1	1.88606
ZNF225	1.8829
SUB1	1.8795
DNAJC1	1.87712
ARRB1	1.87517
ZNF581	1.87455
PIAS2	1.87427
ZBTB5	1.87159
C21orf33	1.84513
MYB	1.8363
NR1D2	1.83124
CDY2B	1.82988
ZNF333	1.82827
RFX4	1.82075
OSER1	1.82045
HOXC4	1.82011
GCFC2	1.81066
ZMIZ2	1.80228
TRP63	1.80115
ZNF384	1.80059
GCM1	1.7981
PNRC2	1.79584
TAF7	1.7913
REPIN1	1.78961
ZFP446	1.78753
ARL2BP	1.78678
FOXD1	1.78651
HES1	1.78603
SMARCD3	1.78588
ZGLP1	1.77464
RYBP	1.76964
TCF25	1.7625
ZNF770	1.75351
MADH4	1.74561
ZBTB7A	1.74362
ZFP263	1.7425
PRMT2	1.73854
PRDM1	1.73636
ZFAT	1.73171
MXD1	1.7309
CEBPB	1.71752
CHAF1B	1.70848
RRN3	1.70332
PHOX2A	1.70046
RELA	1.69068
TBX21	1.68394
ZNF582	1.68368
PAX7	1.67299
GATAD1	1.6712
ZBTB32	1.66992
ETS2	1.65952
UBTF	1.65435
ING1L	1.65276
TOX3	1.65146
HOXB7	1.65057
DUXA	1.64829
BHLHE22	1.64708
ZNF43	1.64601
HIF3A	1.63904
ZNF653	1.63269
MEF2BNB	1.63146
ZSCAN29	1.62864
LYL1	1.62523
ZFP449	1.62464
FOXD4L1	1.62294
HOXA7	1.62187
OTX2	1.62106
UNCX	1.62033
ZNF37A	1.6158
HOXC5	1.61142
FOXI1	1.61083
RORB	1.60628
BIRC3	1.5932
ZNF572	1.58636
ZNF24	1.58578
MRG1	1.58109
DMRTC2	1.57534
ZFP339	1.57002
RBBP7	1.56685
TTRAP	1.56661
SETD8	1.56372
ELK1	1.56277
DMRT7	1.5557
EBF1	1.5541
SLC2A4RG	1.55111
EID1	1.55054
FHL2	1.54764
CERS4	1.54714
SMAD9	1.54329
ELK4	1.54211
TIGD4	1.54181
ZNF19	1.54113
ESR1	1.54011
TFAP2C	1.53703
FOXB2	1.53423
NR0B1	1.52898
ZFP1	1.52624
SP2	1.51588
ZNF79	1.51183
HMGB4	1.5112
SNAI3	1.51107
BHLHE40	1.5018
DLX1	1.50149
ZFP36L1	1.50035
ZNF224	1.49629
ST18	1.49257
ZSCAN2	1.49239
ZSCAN12	1.49057
ZBTB8	1.48553
HOXD11	1.47773
ZNF264	1.47773
LIN28B	1.47453
NR0B2	1.47303
ETV2	1.47209
SOX17	1.4705
NR1D2	1.46348
SIRT2	1.45922
SOX2	1.45591
ZNF23	1.45376
FOXI2	1.45094
SMAD2	1.44809
TULP2	1.44304
GCN512	1.44293
HOXA9	1.44274
BCL6	1.43345
ATF2/CRE-BP	1.42574
LHX1	1.42372
ASCL1	1.41963
MYBL1	1.41899
KID1	1.41768
NOC2L	1.40859
BATF2	1.40385
HMX2	1.40295
ZNF774	1.40216
CRSP6	1.40206
ZPF91	1.39929
IRF8	1.39665
NFATX	1.39604
DAND5	1.3901
MBD4	1.38751
CARTILAGEX	1.38683
FOXL1	1.38184
ZFP144	1.3816
NR2F6	1.37612
ARID3C	1.37609
ZFP612	1.37592
DUX4L2	1.37579
NKX2.5	1.37531
NR1F3/RORC	1.37321
HMG1	1.37212
FOXO3	1.36721
MGC28186	1.36551
ACTL6B	1.36506
TCF3	1.36093
NKX2-1	1.35974
TBP	1.35794
C16orf5	1.35548
AP-2A	1.35405
TFAP2B	1.3526
TADA1L	1.35258
RUNX1	1.35186
PLAG1	1.35175
RHOXF2	1.35143
ZNF619	1.348
SOX14	1.34446
PITX1	1.34442
SUPT3H	1.34141
ZZZ3	1.34078
PATZ1	1.33677
MEOX2	1.33675
TULP1	1.33521
FOXH1	1.3302
TRIP6	1.32663
RPO2TC1	1.32314
AFF3	1.31222
TAF9B	1.30619
ZFP238	1.29662
SIX1	1.29386
GLI1	1.29146
TCF21	1.29126
TCF7L1	1.2874
DPF2	1.28558
RCOR3	1.28404
DOUBLESEX	1.28314
CASZ1	1.28134
SSX1	1.28114
THAP1	1.28086
NFIL3	1.28074
GLIS1	1.27984
BRF2	1.27949
MNAT1	1.2786
ZNF169	1.27321
HOXA3	1.27231
ZNF417	1.26457
TFEB	1.25866
CNOT3	1.25753
MLLT1	1.25636
RXRG	1.25611
TSHZ3	1.25586
STAT5A	1.25401
CRX	1.25012
TLX1	1.24748
EGR2	1.24575
DRAP1	1.24501
ZSCAN21	1.24366
RFX1	1.24138
SIX6	1.23716
ZNF397	1.23554
MADH1	1.23429
HIF3A	1.23264
NR4A2	1.22972
PTF1A	1.22685
NHLH1	1.2265
PAX9	1.22258
ESR2	1.21777
ZDHHC17	1.21594
ZSCAN16	1.21577
ZNF134	1.21265
HNF1A	1.21229
ZBTB49	1.20938
NKX2-4	1.20662
JARID2	1.20491
JUNB	1.2023
FOSB	1.20068
THAP2	1.20028
ZNF587	1.1999
MELTF	1.19874
TCF12	1.19683
TBX1	1.19678
JUND	1.19671
ATOH1	1.19615
SOHLH2	1.19438
MNDA	1.19196
NR1I3/CAR1	1.18807
LBX1	1.18794
MADH5	1.18715
PHF19	1.18463
ADNP	1.17983
PFDN5	1.17942
ASH2L	1.17823
ZBTB38	1.17293
ZNF768	1.172
RNF14	1.17072
ISL2	1.16792
REST	1.16661
ZNF114	1.16536
PRDM10	1.15861
MIER3	1.15826
L3MBTL1	1.15542
TWIST1	1.15448
SNAI1	1.14999
RSF1	1.14734
ASCL2	1.14709
MEOX1	1.14167
FOXN1	1.14053
ZBED1	1.13947
SMARCC1	1.13554
ELF5	1.13518
MSX1	1.1349
KLF9	1.13334
ZBTB6	1.13325
ZFP566	1.13223
FIZ1	1.1318
NR2B3/RXRG	1.13028
ZNF57	1.12983
ZBTB11	1.12931
ZNF260	1.12759
IRF1	1.12642
HES3	1.11967
ZEB1	1.11908
LBX2	1.11871
KLF4	1.11678
MSX2	1.11629
PRRX1	1.11429
TBX2	1.11192
GTF2IRD2B	1.11091
STAT3	1.11021
HOXC10	1.11017
FOS	1.10644
CREB3L1	1.10547
KLF7	1.10542
ZNF540	1.10457
THRA	1.10436
MSX1	1.10312
PITX3	1.10293
NH1H1	1.09961
HOXA11	1.09872
MSC	1.09714
MDFI	1.09631
SOX21	1.09584
AES	1.09271
GLUCOCORTICOID	1.09159
ZNF433	1.09099
ZNF92	1.09054
MEF2BNB-MEF2B	1.09033
DUX4	1.09017
ARNT2	1.08972
HOXA2	1.08754
HOXC9	1.08574
OVOL3	1.08538
FOXP3	1.08447
IKZF2	1.08396
ZKSCAN1	1.08389
ARID3C	1.08184
NEUROG1	1.08055
PIAS3	1.07891
SP6	1.07785
TCF24	1.07429
APBB1	1.07219
ID3	1.07205
VDR	1.0716
DMTF1	1.06997
ZFP2	1.06915
HLF	1.06865
ZFP14	1.06625
AFF4	1.06603
SOX7	1.06535
HOXA13	1.06276
ZNF133	1.06148
GFI1B	1.06017
ZNF550	1.0586
RBAK	1.05807
FOSL1	1.05674
HOXC6	1.05579
LITAF	1.05401
FOXP1	1.05328
ZFP3	1.05011
ESX1	1.0471
ZNF655	1.0468
GATA3	1.04633
TBX3	1.04622
GMNN	1.04374
HOXD3	1.04215
MLR2	1.0417
ZKSCAN3	1.03823
ZNF485	1.03762
CEBPE	1.03691
ZNF132	1.03688
TCFL5	1.03618
ATF4	1.03205
RARB	1.03136
ARNTL	1.02983
ZBTB43	1.02753
ZNF273	1.02504
GTF2IRD1	1.02485
VAX2	1.02452
DACH1	1.02359
PHOX2B	1.01893
ZNF747	1.01792
NKX2-2	1.01712
CERS6	1.01641
MECOM	1.01518
ID2	1.01481
SPI1	1.0142
MYT1	1.01293
SOLH	1.01166
ZNF165	1.01021
XBP1	1.00887
TRIB3	1.00846
ZNF449	1.00801
HOXB8	1.00748
ZKSCAN5	1.00646
TCF15	1.00537
CREB3L2	1.00392
NOTO	1.00332
NFATC1	1.00302
PRKRA	1.00222
ZNF524	1.00087
PDLIM	0.999771
PITX2	0.998635
GSC	0.997857
KLF11	0.996917
RFX2	0.995436
ZBTB24	0.99404
TSHZ1	0.993809
ZNF219	0.993752
COPEB	0.992602
FOXD4L6	0.992594
MAEL	0.992369
ARID1A	0.990712
YAF2	0.990045
ZNF519	0.984461
FOXD4L4	0.982694
TBR1	0.981459
SRY	0.976487
YY1	0.973288
ZNF184	0.972934
ZNF649	0.971996
ZBTB4	0.971862
E2F1	0.968649
CBX2	0.9679
PPARG	0.966341
2810405L04RIK	0.966136
NR4A3	0.965039
RHOXF1	0.964454
PDX1	0.962537
HMGA2	0.961898
HOXD13	0.960774
EGR1	0.95755
REL	0.956523
ZSCAN5A	0.955134
ZNF10	0.954782
E2F6	0.954609
NR2E1/TLX	0.953191
ZBED2	0.952793
BCL11A	0.952403
ZFY	0.951978
HSFY2	0.951262
HDAC1	0.95115
WIZ	0.949479
HSBP1	0.947625
E2F8	0.94667
MYF5	0.945785
ZSCAN4	0.942819
3110004H13RIK	0.941562
DMRT2	0.941391
FOXA3	0.939741
NR1H4	0.938051
MSGN1	0.93553
ZIC1	0.934893
NKX2-6	0.933933
HNF4A	0.933152
E2F3	0.932725
ANKRD1	0.931219
DEAF1	0.928913
ZFP296	0.926638
ZNF18	0.922803
FOXO1	0.920824
TFCP2L1	0.918781
CNOT2	0.916071
OVOL2	0.915441
ESRRG	0.912494
BMAL1	0.911905
ZNF473	0.910913
CEBPD	0.909202
ZNF679	0.908406
CREBZF	0.905412
BHLHE41	0.902055
AI481750	0.901079
HNF4G	0.901018
SOX13	0.900447
RHOA	0.899524
TRIM16	0.898978
ZSCAN22	0.894104
SETDB1	0.893842
DBX2	0.893767
ATF6B	0.893561
TAF11	0.89098
TEAD1	0.888697
FOXD2	0.882962
FOXE1	0.87834
HOXD4	0.877279
MLLT10	0.876308
MNX1	0.876123
LHX6	0.875032
POU3F4	0.87439
HOXC8	0.867613
OSR2	0.863718
PXMP3	0.861987
ZNF285	0.860053
MBD1	0.850536
NEUROD4	0.849814
FOXA1	0.849664
SMAD3	0.849357
FOXF2	0.847455
ZNF223	0.847391
TFAP4	0.847044
WNT3A	0.846153
CREB3L4	0.845957
ARID3B	0.845685
SETDB2	0.844456
EN1	0.842694
HAND2	0.838831
MAGED1	0.83646
ZNF791	0.835951
TULP4	0.835201
POU2F2	0.833662
TCF7	0.828097
FOXR1	0.826631
PQBP1	0.824317
PURA	0.814157
SMAD7	0.811512
PARP1	0.808726
ZNF329	0.808127
MGAM	0.802324
COPS5	0.801244
IRF4	0.798862
ZNF829	0.798276
CREB3L3	0.796958
IRF5	0.792668
THAP4	0.790345
PRDM5	0.790086
TAL2	0.785108
TAL1	0.782685
ISX	0.781143
SMAD6	0.778717
ZNF695	0.776359
LMCD1	0.77498
ZNF432	0.774775
ZNF490	0.773841
JADE2	0.768645
HIF1A	0.767049
SMARCD1	0.766917
NR0B1/DAX1	0.764078
FOXA2	0.763376
SOHLH1	0.763359
NR5A1/FTZ-F1A	0.76249
TAF12	0.762245
NFATC4	0.758097
FOSL2	0.753393
MIXL1	0.753183
SNIP1	0.752031
ZNF287	0.747485
ZNF595	0.74533
ZNF786	0.744508
CDX2	0.743626
BORCS8-MEF2B	0.737806
SCRT1	0.737574
CEBPD	0.736892
CLOCK	0.734845
MYEF2	0.734718
ZNF8	0.731122
ZFAT	0.730704
ENY2	0.729176
HMG20B	0.72879
DDIT3	0.727067
ZNF562	0.726973
ZNF764	0.724399
HMGA2	0.723664
FOXQ1	0.720588
TSC22D2	0.716836
CUX2	0.71369
ZSCAN4	0.710515
CHD5	0.70966
ZNF175	0.708254
PRDM4	0.707066
ZDHHC15	0.706512
IRF3	0.705292
FOXB1	0.703383
FOXD4L5	0.696212
TOX	0.690238
GAS41	0.689736
AIRE	0.687405
KLF13	0.685109
RFX8	0.685073
PBX2	0.68433
OTX1	0.683665
ZNF436	0.6793
ANKRD30A	0.673621
RBBP5	0.662858
HMX1	0.660549
SMAD4	0.660229
ZBTB20	0.65849
MYCL	0.65589
TAF9	0.653972
HOXC11	0.647501
PROP1	0.645206
HNRPD	0.644771
FOXC1	0.64474
NFATC3	0.644737
IRX6	0.643744
RCOR3	0.643513
ZNF781	0.642772
HELT	0.642613
OTP	0.641048
SP5	0.640003
TFEC	0.63871
ZNF267	0.627854
MNT	0.627543
ETV6	0.624722
PBRM1	0.621878
IRX1	0.617467
CAMTA1	0.616082
ZNF671	0.613967
ZNF500	0.613465
CUX1	0.609621
SALL4	0.607986
NR1H4	0.604444
ZFP169	0.602142
NEUROD2	0.601738
CREBL2	0.599629
SMARCE1	0.598668
ZIC2	0.596648
FEV	0.59371
CDK2	0.591305
FOXR2	0.590816
ZNF3	0.586799
CALCOCO1	0.586663
ESRRA	0.585521
TFAP2D	0.583172
CARHSP1	0.580954
NEUROG3	0.580138
ATF4/CREB2	0.579192
ZNF577	0.578188
CTCF	0.576721
TFDP2	0.573968
ZNF426	0.57374
RFXANK	0.569076
NFIC	0.567013
GLI4	0.564765
PAX5	0.564729
REXO4	0.558624
ID1	0.55585
CAPN15	0.551422
ZNF416	0.548826
POU5F2	0.542709
ZNF626	0.542632
GLIS2	0.541099
GLI2	0.539705
PHF5A	0.537548
HMGXB4	0.535567
HMGN3	0.535087
SREBF2	0.532771
RLF	0.530042
ZDHHC19	0.526034
IRF9	0.525378
EN1	0.52493
ZNF41	0.522349
NANOG	0.522256
MEF2B	0.51937
ZNF699	0.517925
HOX11L2/RNX	0.517833
NSD2	0.515211
ZNF295	0.51385
HESX	0.509919
SCRT2	0.507504
GATA1	0.50444
NKX6-3	0.499086
PKNOX2	0.497913
AIOLOS	0.492034
KLF10	0.491088
OXSR1	0.48196
DLX2	0.48121
RORA	0.480776
TUB	0.47955
ZNF350	0.471844
PREB	0.47105
AHR	0.468491
ZNF77	0.465337
HLF(HEPATICLEUKEMIAFACTOR)	0.464334
ZNF180	0.462062
HMX3	0.461826
ZNF567	0.460583
EPC1	0.452784
EBF3	0.451383
NKX2-3	0.447514
ZNF586	0.446776
ZNF141	0.446357
FOXJ1	0.438947
BSX	0.438685
ZNF559	0.434108
ZNF639	0.433429
ZNF576	0.432433
SOX18	0.431854
THAP3	0.430344
ZFP91	0.429155
UBE3A	0.427939
ZNF341	0.425977
TEAD4	0.424107
RHOXF2B	0.423147
MTF1	0.42277
NEUROD6	0.407558
ZIM3	0.407194
ONECUT3	0.406545
SHOX2	0.402697
HOXD1	0.401682
DLX6	0.401582
ZBTB8A	0.400369
MYF6	0.38987
RERE	0.388543
RUNX3	0.38783
ZNF548	0.387197
MZF1	0.386136
ARNT	0.385659
TULP3	0.385161
CDX1	0.384905
SATB1	0.383175
ZFP324	0.383105
ZNF32	0.380582
IRF6	0.37721
NKX2-8	0.376434
KLF16	0.375239
E2F2	0.374241
GDNF	0.374139
LHX3	0.3688
ZNF302	0.36849
ASCL3	0.367484
EPAS1	0.365413
LZTR1	0.365044
DACH2	0.36495
ZSCAN23	0.364328
SOX3	0.363993
PEX14	0.363567
ZSCAN18	0.360386
HNF4A	0.35597
CFOS	0.354378
ZNF212	0.35437
NCOR1	0.352919
ZNF431	0.350849
NR3C2	0.350798
LIN28	0.3486
MESP1	0.347053
SOX10	0.34314
CREB1	0.341815
PRDM14	0.338607
ZNF418	0.336962
SCX	0.335778
DPRX	0.335504
GSX1	0.335285
NR2C1/TR2A	0.335171
ZNF34	0.334929
MED6	0.333739
HOXC13	0.329257
PRDM2	0.328613
ETS1	0.32653
SP1	0.325705
IKZF1	0.325384
TGIF1	0.320053
BAZ2B	0.3157
POU2AF1	0.315558
YEATS4	0.314931
ZFP161	0.314015
ZNF227	0.312864
THAP11	0.312462
MBLR	0.310077
SATB2	0.305368
HOXB1	0.297511
THAP2	0.297365
OVOL1	0.296383
RORC	0.293807
NFKB2	0.293625
GRHL3	0.293399
ZNF484	0.291218
ZKSCAN8	0.289365
BHLHE23	0.28483
MAX	0.279593
HOXD9	0.278521
ZNF205	0.275674
KLF15	0.270055
BCL10	0.269226
GBX1	0.267775
ZNF419	0.26658
E2F5	0.264264
NR5A2	0.260211
MBD3	0.257997
PRDM12	0.255778
ZNF354A	0.254973
ZNF71	0.253449
USF2	0.252519
NPM2	0.252354
BHLHA9	0.247877
TSC22D4	0.247011
NF-YB	0.242224
SIX4	0.236454
SIM1	0.232604
CUX1	0.232105
DMRTA2	0.227621
NRL	0.22732
NFYC	0.226661
GLI3	0.224013
SSX5	0.223907
SPIB	0.223603
GATA5	0.223525
UBP1	0.221568
NFE212	0.214789
ISLET1	0.214657
EN2	0.212766
ZNF394	0.212609
ALX1	0.210878
GABPA	0.210042
ZXDA	0.202833
CBFB	0.202624
HOXB8	0.202544
ZDHHC18	0.200875
POU4F1	0.200222
PRDM16	0.192574
FOXB2	0.190209
HOXA5	0.189498
PKNOX1	0.189324
RCOR1	0.189158
ZNF643	0.188391
RXRA	0.188202
KLRG1	0.188139
ZFP444	0.18734
CRY1	0.18305
SMAD6	0.182944
DMRT3	0.179434
TCF19	0.177739
NR6A1	0.175696
SMARCC1	0.172588
TERF2	0.170237
MTA1	0.169068
MEF2D	0.168171
HSF1	0.166763
ZBTB21	0.166056
XFP281	0.165524
ZGLP1	0.160295
VSX1	0.160186
BARHL2	0.159235
ZSCAN10	0.159065
MITF	0.156753
JDP2	0.15276
ETV1	0.152575
CCNC	0.150478
PBX3	0.149064
KDM5D	0.148923
TCF7L2	0.14563
HES5	0.145523
ZBTB17	0.14371
RAX2	0.143553
PURA	0.139775
ZNF785	0.138307
TERF1	0.136673
ACTL6A	0.130921
ZBTB7B	0.129971
CREB3	0.126984
HSF5	0.122954
ZNF345	0.122896
ZNF580	0.122823
KDM5B	0.117416
KLF6	0.115081
BACH1	0.114298
RBPJ	0.114246
DP2	0.114218
MYCL	0.113706
ALX3	0.113272
ZNF22	0.111834
THAP5	0.110916
JUN	0.107384
BNC2	0.104767
MEIS2	0.102956
CDX1	0.102132
ZNF816	0.0982884
NSD2	0.0958316
HSF4	0.0952671
THAP10	0.0948323
CREB5	0.0925169
RBBP8	0.0909998
ZNF488	0.0907893
ZBTB14	0.0893411
ZFP41	0.0883529
ZNF557	0.0879806
DNAJC2	0.0879203
INSM1	0.0857384
NFIB	0.0850399
TOX3	0.0846692
RSF1	0.084421
TBX10	0.0842305
SOX9	0.0835729
OLIG3	0.0830049
NKX3-2	0.0773401
FOXN3	0.0750649
HMG20A	0.0711065
SNAI2	0.0691066
TWIST1	0.0654858
TADA2A	0.065182
SIX3	0.0625862
RARG	0.060188
TBP	0.0600738
MYCN	0.0558393
SP7	0.0506545
MDM4	0.0498139
HDAC3	0.0441759
ARID4A	0.0434218
ZNF69	0.0428981
HOXA10	0.042195
NPAS1	0.04188
ZNF556	0.0381493
RXRB	0.0364489
CRSP9	0.0362157
SOX11	0.0301527
ZNF461	0.0261534
EHF	0.0211904
BARX1	0.0205837
SUV39H1	0.0192633
NOBOX	0.0186837
SOX-LZ	0.0184988
TFDP1	0.0162163
HIVEP2	0.0143882
ARX	0.0141285
ZNF200	0.0125323
ZNF83	0.0118613
TRPS1	0.0117371
ZNF174	0.0103754
LIN28A	0.00909244
HEYL	0.00852653
SP4	0.00686659
ZNF669	0.00678334
SMARCAD1	0.00665209
ATONAL1	0.00508431
ROG	0.00240293
DDX5	0.00184005
NR1H2/LXRB	4.14794e-05
