# Supplementary material for: Tumor-derived neomorphic mutations in ASXL1 impairs the BAP1-ASXL1-FOXK1/K2 transcription network
Source: Protein Cell. 2020 Jul 18;12(7):557–77. doi: 10.1007/s13238-020-00754-2 (PMC8225741; doi:10.1007/s13238-020-00754-2)
Supplement: Supplementary file 6 — Supplementary file6 (XLSX 11 kb) [file 13238_2020_754_MOESM6_ESM.xlsx]

## Sheet: Table S5
Table S5. List of oligonucleotides used in this study
Name	Sequence	Application
b-ACTIN-F	GCACAGAGCCTCGCCTT	qRT-PCR
b-ACTIN-R	GTTGTCGACGACGAGCG	qRT-PCR
SOCS1-F	CACGCACTTCCGCACATTC	qRT-PCR
SOCS1-R	TAAGGGCGAAAAAGCAGTTCC	qRT-PCR
SOCS2-F	TTAAAAGAGGCACCAGAAGGAAC	qRT-PCR
SOCS2-R	AGTCGATCAGATGAACCACACT	qRT-PCR
SOCS3-F	GGAGTTCCTGGACCAGTACG	qRT-PCR
SOCS3-R	TTCTTGTGCTTGTGCCATGT	qRT-PCR
TXNIP-F	TGTGTGAAGTTACTCGTGTCAAA	qRT-PCR
TXNIP-R	GCAGGTACTCCGAAGTCTGT	qRT-PCR
VHL-F	GGAGCCTAGTCAAGCCTGAGA	qRT-PCR
VHL-R	CATCCGTTGATGTGCAATGCG	qRT-PCR
MAGI1-F	GCCTTGCACAACCCGATCT	qRT-PCR
MAGI1-R	GGCTTGGGTGTCCCATAATAGT	qRT-PCR
ZNF516-F	GGACCCGGTCAACAGCTAC	qRT-PCR
ZNF516-R	GGCCCCGTACTTGAGGTACT	qRT-PCR
VIM-F	AGTCCACTGAGTACCGGAGAC	qRT-PCR
VIM-R	CATTTCACGCATCTGGCGTTC	qRT-PCR
FOS-F	GGGGCAAGGTGGAACAGTTAT	qRT-PCR
FOS-R	CCGCTTGGAGTGTATCAGTCA	qRT-PCR
JUNB-F	ACAAACTCCTGAAACCGAGCC	qRT-PCR
JUNB-R	CGAGCCCTGACCAGAAAAGTA	qRT-PCR
VEGF-F	AGGGCAGAATCATCACGAAGT	qRT-PCR
VEGF-R	AGGGTCTCGATTGGATGGCA	qRT-PCR
GATA1-F	TTGTCAGTAAACGGGCAGGTA	qRT-PCR
GATA1-R	CTTGCGGTTTCGAGTCTGAAT	qRT-PCR
CA9-F	GGATCTACCTACTGTTGAGGCT	qRT-PCR
CA9-R	CATAGCGCCAATGACTCTGGT	qRT-PCR
VIM-F	AGTCCACTGAGTACCGGAGAC	qRT-PCR
VIM-R	CATTTCACGCATCTGGCGTTC	qRT-PCR
FOS-F	GGGGCAAGGTGGAACAGTTAT	qRT-PCR
FOS-R	CCGCTTGGAGTGTATCAGTCA	qRT-PCR
sgFOXK2-f1	CACCGGGTCGTCGGCCGCCGCGCAC	knockout
sgFOXK2-r1	AAACGTGCGCGGCGGCCGACGACCC	knockout
sgFOXK2-f2	CACCGTCATCAGATACTCGAACTCG	knockout
sgFOXK2-f2	AAACCGAGTTCGAGTATCTGATGAC	knockout
sgFOXK1-f1	CACCGCGGGCTCTGCCGTACCGAGG	knockout
sgFOXK1-r1	AAACCCTCGGTACGGCAGAGCCCGC	knockout
sgFOXK1-f2	CACCGTTGCGGCCGATGGTGACGCT	knockout
sgFOXK1-f2	AAACAGCGTCACCATCGGCCGCAAC	knockout
sgASXL1-f1	CACCGGTGAAAAGGCTGATTCGGCC	knockout
sgAsSXL1-r1	AAACGGCCGAATCAGCCTTTTCACC	knockout
sgASXL1-f2	CACCGAGCATTGAGGCATGCGAGAG	knockout
sgASXL1-r2	AAACCTCTCGCATGCCTCAATGCTC	knockout
sgTXNIP-f1	CACCGAATATGGGTGTGTAGACTAC	knockout
sgTXNIP-r1	AAACGTAGTCTACACACCCATATTC	knockout
sgTXNIP-f2	CACCGGAGACAGACACCCGCCCATC	knockout
sgTXNIP-r2	AAACGATGGGCGGGTGTCTGTCTCC	knockout
shBAP1 target-1	GGCTGAGATTGCAAACTATGAG	knockdown
shBAP1 target-2	GGTTTCAGCCCTGAGAGCAAAG	knockdown
shMAGI1 target-1	GCACCTATGAAGGAAACTATT	knockdown
shMAGI1 target-2	CCGAGGTTATCCATTGCCTTT	knockdown
chip-TXNIP-f	GCTCCAAATCGAGGAAACCC	ChIP-qPCR
chip-TXNIP-r	CTTAGTGTAACCAGCGGCGT	ChIP-qPCR
chip-VHL-f	GTCTGGATCGCGGAGGGAAT	ChIP-qPCR
chip-VHL-r	TCAGGGCCGTACTCTTCGAC	ChIP-qPCR
chip-SOCS1-f	GCGCCAGTCTTTTAAACCG	ChIP-qPCR
chip-SOCS1-r	GAGGGAAACAGGGCCGAAG	ChIP-qPCR
chip-SOCS2-f	CGGAGAGTCTGGTTTCCGAG	ChIP-qPCR
chip-SOCS2-r	TTCCTCTAAACATCCCGGCG	ChIP-qPCR
chip-SOCS3-f	CTACCTGGTCCCGAATCGAAG	ChIP-qPCR
chip-SOCS3-r	GCTCCTTTGTGGACTTCACGG	ChIP-qPCR
chip-MAGI1-f	TCCGACGTACGGAAACTCCC	ChIP-qPCR
chip-MAGI1-r	TGGACTAGCAGGGTTCACGA	ChIP-qPCR
chip-ZNF516-f	CTGCGGTAAAAACCACCTCCC	ChIP-qPCR
chip-ZNF516-r	TTGCTCTGCTCGTCAATTCCA	ChIP-qPCR
ASXL1-seq-f	GTGAATTTCATTTGGTTATT	Mutation verification
ASXL1-seq-r	CACTCCAGCCTGGGTGACAC	Mutation verification
